# Supplementary material for: Tandem repeat polymorphisms are associated with brain structure: results of two large population-based studies
Source: Genome Med. 2026 Jul 6;18:96. doi: 10.1186/s13073-026-01702-1 (PMC13335240; doi:10.1186/s13073-026-01702-1)
Supplement: Supplementary file 2 — Additional file 2. Genomic coordinates of unannotated significant loci. This file provides an Excel dataset containing the genomic coordinates of significant loci without gene annotations. These loci were excluded from figure labeling for visual clarity. [file 13073_2026_1702_MOESM2_ESM.xlsx]

## Sheet: Sheet1
Outcome	chr	start	end	Estimate	p.value	fdr
Thalamus	chr19	13213855	13213865	0.0558161	6.20246e-06	0.0138191
Thalamus	chr15	23637002	23637018	-0.110371	1.18113e-08	2.63156e-05
Thalamus	chr1	62184894	62184910	-0.093148	2.77637e-07	0.000618574
Thalamus	chr14	92252775	92252799	0.0643581	2.38084e-07	0.000530452
Thalamus	chr12	123567668	123567677	0.0566925	1.36606e-06	0.00304358
TBV	chr15	23637002	23637018	-0.0617714	1.09343e-08	2.43616e-05
TBV	chr1	62184894	62184910	-0.0439001	1.45171e-05	0.0323441
TBV	chr14	92252775	92252799	0.0313881	6.13162e-06	0.0136612
Gray Matter	chr19	13213855	13213865	0.041138	2.31509e-07	0.000515803
Gray Matter	chr15	23636981	23636995	-0.1179	2.39521e-07	0.000533654
Gray Matter	chr15	23637002	23637018	-0.0882306	1.56214e-12	3.48045e-09
Gray Matter	chr5	41640706	41640720	0.0570926	1.20128e-06	0.00267645
Gray Matter	chr1	62184894	62184910	-0.0542733	3.47725e-06	0.00774732
Gray Matter	chr14	92252775	92252799	0.050073	4.14572e-10	9.23665e-07
Gray Matter	chr14	92252907	92252921	-0.0373233	5.4183e-06	0.012072
Supratentorial	chr15	23637002	23637018	-0.0583072	1.76064e-07	0.000392271
Supratentorial	chr12	39493812	39493838	0.0295033	1.07462e-05	0.0239425
Supratentorial	chr1	62184894	62184910	-0.045173	1.54988e-05	0.0345314
SubCortGrayVol	chr1	62184894	62184910	-0.0694534	5.27358e-06	0.0117495
SubCortGrayVol	chr14	92252775	92252799	0.044611	2.12122e-05	0.0472608
