# Supplementary material for: Tandem repeat polymorphisms are associated with brain structure: results of two large population-based studies
Source: Genome Med. 2026 Jul 6;18:96. doi: 10.1186/s13073-026-01702-1 (PMC13335240; doi:10.1186/s13073-026-01702-1)
Supplement: Supplementary file 3 — Additional file 3. Selected STR loci and annotations. This Excel file contains all selected STR loci, including genomic coordinates, associated gene annotations, and selection category. [file 13073_2026_1702_MOESM3_ESM.xlsx]

## Sheet: ALL
Supplementary Table S1 : Functional and Biological Categorization of the 2,940 Polymorphic STR Loci Selected for Targeted Sequencing
ID	Group	Name (gene/marker)	TR location (hg38)
1	Diseases_STR	AR	chrX:67545308-67545385
2	Diseases_STR	HTT	chr4:3074877-3074942
3	Diseases_STR	ATN1	chr12:6936702-6936779
4	Diseases_STR	ATXN1	chr6:16327636-16327725
5	Diseases_STR	ATXN2	chr12:111598950-111599018
6	Diseases_STR	ATXN3	chr14:92071011-92071056
7	Diseases_STR	CACNA1A	chr19:13207859-13207897
8	Diseases_STR	ATXN7	chr3:63912686-63912715
9	Diseases_STR	TBP	chr6:170561907-170562021
10	Diseases_STR	NCOA3	chr20:47651072-47651158
11	Diseases_STR	HOXD13	chr2:176093059-176093103
12	Diseases_STR	PABPN1	chr14:23321473-23321502
13	Diseases_STR	CBFA1/RUNX2	chr6:45422752-45422801
14	Diseases_STR	CBFA1/RUNX2	chr6:45422682-45422750
15	Diseases_STR	ZIC2	chr13:99985449-99985493
16	Diseases_STR	HOXA13	chr7:27199680-27199733
17	Diseases_STR	FOXL2	chr3:138946021-138946062
18	Diseases_STR	ARX	chrX:25013654-25013697
19	Diseases_STR	COMP	chr19:18786035-18786049
20	Diseases_STR	NOP56	chr20:2652734-2652775
21	Diseases_STR	DMPK	chr19:45770205-45770267
22	Diseases_STR	FXN	chr9:69037287-69037304
23	Diseases_STR	ATXN8 / ATXN8OS	chr13:70139353-70139427
24	Diseases_STR	PPP2R2B	chr5:146878729-146878758
25	Diseases_STR	JPH3	chr16:87604283-87604329
26	Diseases_STR	ZNF9	chr3:129172573-129172732
27	Diseases_STR	ATXN10	chr22:45795356-45795425
28	Diseases_STR	CSTB*(s-)	chr21:43776444-43776479
29	Diseases_STR	INS-IFG2*	chr11:2161571-2161975
30	Diseases_STR	HRAS	chr11:534401-534424
31	Diseases_STR	SMYD3	chr1:246507325-246507337
32	Diseases_STR	RELN	chr7:103989357-103989380
33	Diseases_STR	FMR1 / FMR4	chrX:147912052-147912111
34	Diseases_STR	AFF2	chrX:148500632-148500691
35	Diseases_STR	CBL2	chr11:119206290-119206322
36	Diseases_STR	PRNP	chr20:4699380-4699489
37	Diseases_STR	TCF4	chr18:55586115-55586228
38	Diseases_STR	C9orf72	chr9:27573529-27573546
39	Diseases_STR	KCNN3	chr1:154869724-154869765
40	Diseases_STR	DIP2B	chr12:50505004-50505024
41	Diseases_STR	PHOX2B	chr4:41745976-41746037
42	Diseases_STR	SOX3	chrX:140504318-140504352
43	Diseases_STR	ASCL1/HASH-1	chr12:102958395-102958430
44	Diseases_STR	POLG1	chr15:89333589-89333642
45	Diseases_STR	BEAN1/TK2	chr16:66490399-66490599
46	Diseases_STR	DAB1	chr1:57367044-57367244
47	Diseases_STR	SAMD12	chr8:118366816-118367016
48	Diseases_STR	GLS	chr2:190880874-190880920
49	Codis	TPOX	chr2:1489653-1489684
50	Codis	D3S1358	chr3:45540739-45540802
51	Codis	FGA	chr4:154587736-154587823
52	Codis	D5S818	chr5:123775556-123775599
53	Codis	CSF1PO	chr5:150076324-150076375
54	Codis	D7S820	chr7:84160226-84160277
55	Codis	D8S1179 (GATA7G07)	chr8:124894873-124894916
56	Codis	TH01	chr11:2171088-2171115
57	Codis	vWA	chr12:9792332-9792395
58	Codis	D13S317Â	chr13:82148025-82148068
59	Codis	D16S539	chr16:86352702-86352745
60	Codis	D18S51	chr18:63281667-63281738
61	Codis	D21S11	chr21:19181973-19182099
62	Codis	D1S1656	chr1:230769606-230769683
63	Codis	D2S441	chr2:68011947-68011994
64	Codis	D2S1338	chr2:218014859-218014950
65	Codis	D10S1248	chr10:129294244-129294295
66	Codis	D12S391	chr12:12297020-12297095
67	Codis	D19S433	chr19:29926235-29926298
68	Codis	D22S1045	chr22:37140287-37140337
69	HSTR	MFN2	chr1:11980231-11980262
70	HSTR	NA	chr1:193498607-193498702
71	HSTR	NA	chr1:194990631-194990656
72	HSTR	NA	chr1:204750276-204750385
73	HSTR	AL590132.1/KCNH1	chr1:210906351-210906429
74	HSTR	RPS6KC1	chr1:213232072-213232103
75	HSTR	AGBL4	chr1:48673633-48673688
76	HSTR	AC099792.1	chr1:60732665-60732750
77	HSTR	ZRANB2-AS2	chr1:71093852-71093893
78	HSTR	NA	chr1:78669042-78669165
79	HSTR	TGFBR3	chr1:91717144-91717280
80	HSTR	AL356479.1	chr1:95637223-95637268
81	HSTR	NA	chr1_KI270762v1_alt:5132-5202
82	HSTR	NA	chr10:111563688-111563714
83	HSTR	MIR3663HG	chr10:117163140-117163166
84	HSTR	NA	chr10:130362750-130362780
85	HSTR	CREM	chr10:35196186-35196211
86	HSTR	NA	chr10:4921970-4922059
87	HSTR	PRKG1	chr10:51709688-51709733
88	HSTR	AC022387.1	chr10:63772433-63772540
89	HSTR	TSPAN15	chr10:69492638-69492679
90	HSTR	AIFM2	chr10:70120105-70120160
91	HSTR	FUT11	chr10:73773091-73773151
92	HSTR	DYNC2H1	chr11:103410782-103410818
93	HSTR	GUCY1A2	chr11:106692205-106692230
94	HSTR	NA	chr11:109605995-109606034
95	HSTR	ARHGAP32	chr11:128966296-128966327
96	HSTR	SERGEF	chr11:17925189-17925355
97	HSTR	PPME1	chr11:74172218-74172338
98	HSTR	PPFIBP2	chr11:7576262-7576303
99	HSTR	RFLNA	chr12:124311652-124311708
100	HSTR	WNT5B	chr12:1619091-1619137
101	HSTR	ADIPOR2	chr12:1785611-1785674
102	HSTR	NA	chr12:29990337-29990370
103	HSTR	TSPAN9	chr12:3229755-3229784
104	HSTR	ESPL1	chr12:53270525-53270596
105	HSTR	C12orf66	chr12:64216110-64216180
106	HSTR	A2MP1	chr12:9234764-9234817
107	HSTR	NA	chr13:44818537-44818581
108	HSTR	NA	chr13:48735816-48736037
109	HSTR	GUCY1B2	chr13:51044943-51045004
110	HSTR	NA	chr13:58821386-58821410
111	HSTR	KLHL1	chr13:69932902-69932929
112	HSTR	NA	chr13:81227952-81228059
113	HSTR	NA	chr13:88687385-88687466
114	HSTR	UGGT2	chr13:95895574-95895642
115	HSTR	CLYBL	chr13:99873642-99873711
116	HSTR	TNFAIP2	chr14:103131984-103132068
117	HSTR	SSTR1	chr14:38210559-38210616
118	HSTR	FERMT2	chr14:52861358-52861392
119	HSTR	AKAP5/ZBTB25	chr14:64473536-64473583
120	HSTR	NA	chr14:90382268-90382322
121	HSTR	NA	chr14_KI270847v1_alt:105565-105610
122	HSTR	NA	chr15:23866749-23866798
123	HSTR	NA	chr15:35175592-35175729
124	HSTR	NA	chr15:46350352-46350393
125	HSTR	UNC13C	chr15:54195091-54195181
126	HSTR	MYZAP/GCOM1	chr15:57592515-57592550
127	HSTR	TMEM266	chr15:76170394-76170434
128	HSTR	VPS33B	chr15:91006282-91006331
129	HSTR	RHOT2	chr16:673162-673255
130	HSTR	FOXC2-AS1	chr16:86565212-86565241
131	HSTR	AC131274.2	chr17:22694236-22694273
132	HSTR	ATP6V0A1	chr17:42503774-42503821
133	HSTR	VPS53	chr17:552294-552425
134	HSTR	CEP112	chr17:65892696-65892731
135	HSTR	NA	chr17_KI270908v1_alt:600075-600159
136	HSTR	RNF138/GAREM1	chr18:32130975-32131098
137	HSTR	AC016205.1	chr18:39285344-39285399
138	HSTR	LINC01630	chr18:51584528-51584580
139	HSTR	BCL2	chr18:63151471-63151511
140	HSTR	NETO1	chr18:72794501-72794548
141	HSTR	PQLC1	chr18:79927267-79927368
142	HSTR	ADNP2	chr18:80136760-80136804
143	HSTR	PTPRM	chr18:8048921-8048956
144	HSTR	PTPRM	chr18:8163194-8163250
145	HSTR	KCTD15	chr19:33801111-33801153
146	HSTR	NA	chr19:46913253-46913302
147	HSTR	NA	chr2:105609695-105609746
148	HSTR	SH3RF3	chr2:109305916-109305944
149	HSTR	POLR1B	chr2:112542425-112542479
150	HSTR	AC017033.1/GLI2	chr2:120866365-120866422
151	HSTR	STK39	chr2:168225226-168225377
152	HSTR	TMEFF2	chr2:192155234-192155274
153	HSTR	NA	chr2:193759494-193759592
154	HSTR	DNAH7	chr2:195957548-195957651
155	HSTR	IKZF2	chr2:213107623-213107705
156	HSTR	ETAA1	chr2:67404539-67404713
157	HSTR	RBM38	chr20:57395756-57395795
158	HSTR	NA	chr21:23770667-23770721
159	HSTR	ERG	chr21:38657663-38657687
160	HSTR	PDE9A	chr21:42756546-42756687
161	HSTR	TRPM2-AS/TRPM2	chr21:44422725-44423256
162	HSTR	ABI3BP	chr3:100749962-100750007
163	HSTR	NA	chr3:143848966-143848991
164	HSTR	NA	chr3:157786544-157786581
165	HSTR	SLC2A2	chr3:171001780-171001891
166	HSTR	TNIK	chr3:171408023-171408074
167	HSTR	TNIK	chr3:171408023-171408085
168	HSTR	NLGN1	chr3:173857672-173858110
169	HSTR	TDGF1	chr3:46580533-46580584
170	HSTR	NA	chr3:59285412-59285476
171	HSTR	LRIG1/SLC25A26	chr3:66382771-66382826
172	HSTR	FAM19A1	chr3:68157651-68157749
173	HSTR	TRPC3	chr4:121941588-121941638
174	HSTR	TRPC3	chr4:121941595-121941641
175	HSTR	AC105383.1/R3HDM2P1	chr4:133125450-133125489
176	HSTR	LRBA	chr4:150266074-150266120
177	HSTR	FAM198B	chr4:158156911-158156995
178	HSTR	FAM198B	chr4:158156931-158156996
179	HSTR	FNIP2/C4orf45	chr4:158904375-158904420
180	HSTR	NA	chr4:165802628-165802705
181	HSTR	PALLD	chr4:168740618-168740664
182	HSTR	AC105389.3/AC105389.1	chr4:41751805-41751847
183	HSTR	AC058822.1	chr4:53855732-53855800
184	HSTR	LVRN	chr5:116015816-116015863
185	HSTR	P4HA2	chr5:132238200-132238273
186	HSTR	PCDH1	chr5:141856345-141856391
187	HSTR	ADAMTS2	chr5:179315239-179315325
188	HSTR	NA	chr5:65032076-65032118
189	HSTR	NA	chr5:75936-76069
190	HSTR	NA	chr5:83900595-83900652
191	HSTR	NA	chr5:93118492-93118589
192	HSTR	NA	chr5:95293992-95294070
193	HSTR	WISP3	chr6:112066780-112066824
194	HSTR	AL132671.2/DCBLD1	chr6:117505072-117505126
195	HSTR	NKAIN2	chr6:123822082-123822114
196	HSTR	SASH1	chr6:148534883-148535147
197	HSTR	SUPT3H	chr6:44835447-44835536
198	HSTR	NA	chr6:54718303-54718343
199	HSTR	FILIP1	chr6:75298025-75298134
200	HSTR	MAP3K7	chr6:90534480-90534523
201	HSTR	TFEC	chr7:116095412-116095464
202	HSTR	DPP6/AC073336.1	chr7:154844507-154844550
203	HSTR	JAZF1	chr7:27947071-27947120
204	HSTR	PDE1C	chr7:32066726-32066778
205	HSTR	NA	chr7:83883244-83883296
206	HSTR	DMTF1	chr7:87195540-87195564
207	HSTR	NA	chr8:122312365-122312423
208	HSTR	PLEC	chr8:143942149-143942186
209	HSTR	PEBP4	chr8:22889660-22889719
210	HSTR	NKX2-6	chr8:23705000-23705025
211	HSTR	NA	chr8:37185169-37185208
212	HSTR	NA	chr8:69104255-69104307
213	HSTR	MIR2052HG	chr8:74709888-74709954
214	HSTR	ZFHX4	chr8:76725835-76725917
215	HSTR	COL5A1	chr9:134734219-134734338
216	HSTR	UNC13B	chr9:35277809-35277901
217	HSTR	ZBTB5	chr9:37438180-37438205
218	HSTR	NA	chr9:95098328-95098368
219	HSTR	NA	chrX:118494897-118495038
220	HSTR	NA	chrX:36610417-36610441
221	eSTR_BRAIN	DPYSL4	chr10:132187320-132187393
222	eSTR_BRAIN	FAM103A1	chr15:82971369-82971442
223	eSTR_BRAIN	PCGF3	chr4:747876-747892
224	eSTR_BRAIN	GLE1	chr9:128496715-128496753
225	eSTR_BRAIN	TIPIN	chr15:66313852-66313903
226	eSTR_BRAIN	C15orf57	chr15:40579460-40579470
227	eSTR_BRAIN	ZFP69	chr1:40477027-40477065
228	eSTR_BRAIN	RPUSD3	chr3:9841480-9841500
229	eSTR_BRAIN	APIP	chr11:34877144-34877161
230	eSTR_BRAIN	TTC12	chr11:113338066-113338098
231	eSTR_BRAIN	RFT1	chr3:53094347-53094397
232	eSTR_BRAIN	SPAG7	chr17:4957541-4957567
233	eSTR_BRAIN	RDH5	chr12:55718493-55718527
234	eSTR_BRAIN	PDCD2	chr6:170585940-170585957
235	eSTR_BRAIN	KBTBD11	chr8:1954473-1954483
236	eSTR_BRAIN	LEKR1	chr3:156806646-156806692
237	eSTR_BRAIN	ATHL1	chr11:297578-297600
238	eSTR_BRAIN	ZNF117	chr7:64989147-64989191
239	eSTR_BRAIN	KCTD15	chr19:33797248-33797303
240	eSTR_BRAIN	FRA10AC1	chr10:93702523-93702548
241	eSTR_BRAIN	IL17RA	chr22:17082257-17082283
242	eSTR_BRAIN	MCM8	chr20:5953779-5953789
243	eSTR_BRAIN	ZNF837	chr19:58379998-58380028
244	eSTR_BRAIN	ACOT6	chr14:73615734-73615769
245	eSTR_BRAIN	ERCC3	chr2:127206291-127206322
246	eSTR_BRAIN	MCUR1	chr6:13763182-13763224
247	eSTR_BRAIN	FBXO22	chr15:75944756-75944769
248	eSTR_BRAIN	MOCOS	chr18:36191751-36191770
249	eSTR_BRAIN	ZSCAN23	chr6:28452127-28452160
250	eSTR_BRAIN	DHRS1	chr14:24300644-24300669
251	eSTR_BRAIN	HTATIP2	chr11:20363325-20363352
252	eSTR_BRAIN	FYN	chr6:111875822-111875869
253	eSTR_BRAIN	SMDT1	chr22:42037831-42037882
254	eSTR_BRAIN	TXNDC15	chr5:134962073-134962107
255	eSTR_BRAIN	D2HGDH	chr2:241737493-241737507
256	eSTR_BRAIN	MED24	chr17:40030651-40030669
257	eSTR_BRAIN	OR2L2	chr1:247940709-247940756
258	eSTR_BRAIN	SAP25	chr7:100574619-100574648
259	eSTR_BRAIN	ZNF107	chr7:64733317-64733328
260	eSTR_BRAIN	NDUFAF1	chr15:41416229-41416265
261	eSTR_BRAIN	AGA	chr4:177434905-177434916
262	eSTR_BRAIN	PCDHGA9	chr5:141433359-141433406
263	eSTR_BRAIN	IGFALS	chr16:1886654-1886686
264	eSTR_BRAIN	AKAP7	chr6:131137138-131137148
265	eSTR_BRAIN	EYA4	chr6:133252943-133253006
266	eSTR_BRAIN	LAG3	chr12:6682320-6682376
267	eSTR_BRAIN	KCNIP4	chr4:20699224-20699234
268	eSTR_BRAIN	OR52W1	chr11:6280309-6280341
269	eSTR_BRAIN	ZNF383	chr19:37308835-37308866
270	eSTR_BRAIN	MGEA5	chr10:101704157-101704189
271	eSTR_BRAIN	FAM21C	chr10:45637751-45637785
272	eSTR_BRAIN	LRCH4	chr7:100522212-100522234
273	eSTR_BRAIN	GRHPR	chr9:37422524-37422535
274	eSTR_BRAIN	HAGH	chr16:1804247-1804291
275	eSTR_BRAIN	BLOC1S2	chr10:100269252-100269269
276	eSTR_BRAIN	PTGS1	chr9:122303281-122303303
277	eSTR_BRAIN	RAB7A	chr3:128813586-128813619
278	eSTR_BRAIN	PROK1	chr1:110509569-110509611
279	eSTR_BRAIN	CCDC62	chr12:122902573-122902584
280	eSTR_BRAIN	AGAP3	chr7:151022837-151022849
281	eSTR_BRAIN	TMEM26	chr10:61431716-61431732
282	eSTR_BRAIN	SLC10A5	chr8:81688665-81688693
283	eSTR_BRAIN	PDCD11	chr10:103431640-103431650
284	eSTR_BRAIN	STX6	chr1:181030478-181030529
285	eSTR_BRAIN	SCCPDH	chr1:246743582-246743593
286	eSTR_BRAIN	ZNF302	chr19:34661830-34661840
287	eSTR_BRAIN	SGCA	chr17:50073594-50073651
288	eSTR_BRAIN	GSTM1	chr1:109717947-109717964
289	eSTR_BRAIN	THBS3	chr1:155186469-155186492
290	eSTR_BRAIN	SH3D21	chr1:36360505-36360549
291	eSTR_BRAIN	POMC	chr2:25161591-25161612
292	eSTR_BRAIN	BAZ1A	chr14:34950588-34950609
293	eSTR_BRAIN	SEMA6C	chr1:151163879-151163913
294	eSTR_BRAIN	SNTG1	chr8:49934281-49934337
295	eSTR_BRAIN	NREP	chr5:112022048-112022058
296	eSTR_BRAIN	GZMH	chr14:24708925-24708945
297	eSTR_BRAIN	OXA1L	chr14:22772096-22772110
298	eSTR_BRAIN	TMEM8B	chr9:35854654-35854675
299	eSTR_BRAIN	NTN4	chr12:95805374-95805426
300	eSTR_BRAIN	TRPV1	chr17:3609323-3609350
301	eSTR_BRAIN	NUP85	chr17:75217367-75217382
302	eSTR_BRAIN	TMEM176A	chr7:150815533-150815553
303	eSTR_BRAIN	MRGPRD	chr11:69006337-69006351
304	eSTR_BRAIN	KAT8	chr16:31141377-31141395
305	eSTR_BRAIN	SSH3	chr11:67242265-67242327
306	eSTR_BRAIN	IZUMO1	chr19:48749291-48749329
307	eSTR_BRAIN	GLYCTK	chr3:52307929-52307964
308	eSTR_BRAIN	TSPAN2	chr1:115079138-115079168
309	eSTR_BRAIN	REEP1	chr2:86270172-86270213
310	eSTR_BRAIN	MICB	chr6:31512067-31512084
311	eSTR_BRAIN	SLC38A11	chr2:164970741-164970782
312	eSTR_BRAIN	CPSF7	chr11:61493546-61493592
313	eSTR_BRAIN	SMKR1	chr7:129504551-129504569
314	eSTR_BRAIN	EXOSC8	chr13:37067019-37067071
315	eSTR_BRAIN	ZNF257	chr19:22037674-22037688
316	eSTR_BRAIN	HSPBP1	chr19:55279519-55279533
317	eSTR_BRAIN	TAS2R14	chr12:10978901-10978931
318	eSTR_BRAIN	ACTR1B	chr2:97683077-97683114
319	eSTR_BRAIN	BLMH	chr17:30291955-30291981
320	eSTR_BRAIN	CDK15	chr2:201964566-201964586
321	eSTR_BRAIN	DCAKD	chr17:45055363-45055393
322	eSTR_BRAIN	SEC14L4	chr22:30541200-30541230
323	eSTR_BRAIN	SPOCK1	chr5:137036290-137036300
324	eSTR_BRAIN	SNX31	chr8:100665649-100665703
325	eSTR_BRAIN	GPR142	chr17:74375097-74375124
326	eSTR_BRAIN	MAEL	chr1:166975020-166975073
327	eSTR_BRAIN	CNR1	chr6:88113497-88113525
328	eSTR_BRAIN	NDRG2	chr14:21067762-21067785
329	eSTR_BRAIN	ZNF175	chr19:51589259-51589290
330	eSTR_BRAIN	C19orf24	chr19:1281302-1281316
331	eSTR_BRAIN	COL16A1	chr1:31716168-31716190
332	eSTR_BRAIN	POU2F3	chr11:120209247-120209277
333	eSTR_BRAIN	ZNF780A	chr19:40089618-40089655
334	eSTR_BRAIN	SRR	chr17:2267362-2267373
335	eSTR_BRAIN	ZNF593	chr1:26177966-26177981
336	eSTR_BRAIN	POMZP3	chr7:76649739-76649755
337	eSTR_BRAIN	CCL27	chr9:34671808-34671854
338	eSTR_BRAIN	ERC1	chr12:1313693-1313703
339	eSTR_BRAIN	HAUS4	chr14:22968422-22968445
340	eSTR_BRAIN	CD151	chr11:832968-833000
341	eSTR_BRAIN	UNC13C	chr15:54017485-54017514
342	eSTR_BRAIN	MRPL48	chr11:73740889-73740908
343	eSTR_BRAIN	KIF3B	chr20:32277699-32277744
344	eSTR_BRAIN	GTPBP3	chr19:17374797-17374829
345	eSTR_BRAIN	UQCC1	chr20:35321253-35321299
346	eSTR_BRAIN	TMEM183A	chr1:203014625-203014635
347	eSTR_BRAIN	NPRL3	chr16:136526-136542
348	eSTR_BRAIN	MASTL	chr10:27175169-27175199
349	eSTR_BRAIN	GSDMB	chr17:39875594-39875616
350	eSTR_BRAIN	CYP4V2	chr4:186204036-186204047
351	eSTR_BRAIN	TLX3	chr5:171364529-171364572
352	eSTR_BRAIN	EP400	chr12:131871022-131871033
353	eSTR_BRAIN	TPRN	chr9:137282190-137282210
354	eSTR_BRAIN	ACOT6	chr14:73627820-73627833
355	eSTR_BRAIN	HLA-DPB1	chr6:33102866-33102882
356	eSTR_BRAIN	CMTM8	chr3:32231454-32231486
357	eSTR_BRAIN	SEMA4A	chr1:156101613-156101677
358	eSTR_BRAIN	STX3	chr11:59817756-59817786
359	eSTR_BRAIN	CRB2	chr9:123311013-123311041
360	eSTR_BRAIN	NOS2	chr17:27881814-27881825
361	eSTR_BRAIN	ANAPC5	chr12:121373607-121373619
362	eSTR_BRAIN	SLC18A2	chr10:117261196-117261224
363	eSTR_BRAIN	DDHD2	chr8:38298531-38298559
364	eSTR_BRAIN	SLC25A3	chr12:98629377-98629408
365	eSTR_BRAIN	PTPN4	chr2:119947763-119947792
366	eSTR_BRAIN	PYCR1	chr17:81954932-81954983
367	eSTR_BRAIN	TFB1M	chr6:155307131-155307177
368	eSTR_BRAIN	YEATS4	chr12:69367371-69367385
369	eSTR_BRAIN	ABCC2	chr10:99863409-99863457
370	eSTR_BRAIN	AC021860.1	chr4:38615992-38616014
371	eSTR_BRAIN	MGRN1	chr16:4658538-4658549
372	eSTR_BRAIN	HAUS4	chr14:22996969-22997011
373	eSTR_BRAIN	UPF1	chr19:18843718-18843752
374	eSTR_BRAIN	TCTN2	chr12:123740146-123740174
375	eSTR_BRAIN	TDRD9	chr14:103987124-103987163
376	eSTR_BRAIN	GRK7	chr3:141767392-141767415
377	eSTR_BRAIN	GPR124	chr8:37796227-37796259
378	eSTR_BRAIN	ZNF587	chr19:57806913-57806933
379	eSTR_BRAIN	HECTD2	chr10:91402541-91402586
380	eSTR_BRAIN	ZSCAN31	chr6:28454558-28454597
381	eSTR_BRAIN	SLC2A8	chr9:127413196-127413210
382	eSTR_BRAIN	ARHGEF19	chr1:16207336-16207359
383	eSTR_BRAIN	GLIPR1L2	chr12:75486317-75486327
384	eSTR_BRAIN	SLC25A23	chr19:6411551-6411589
385	eSTR_BRAIN	ABCC5	chr3:183922032-183922081
386	eSTR_BRAIN	NRG1	chr8:32641145-32641182
387	eSTR_BRAIN	SERPINA1	chr14:94475421-94475463
388	eSTR_BRAIN	MTMR14	chr3:9716475-9716487
389	eSTR_BRAIN	IFT74	chr9:27071021-27071077
390	eSTR_BRAIN	C1orf110	chr1:162861438-162861449
391	eSTR_BRAIN	FYCO1	chr3:45956338-45956381
392	eSTR_BRAIN	UVRAG	chr11:76130928-76130946
393	eSTR_BRAIN	DPYSL2	chr8:26707421-26707440
394	eSTR_BRAIN	PCDHGA6	chr5:141390859-141390888
395	eSTR_BRAIN	FAM153A	chr5:177616775-177616795
396	eSTR_BRAIN	FAM221A	chr7:23692263-23692279
397	eSTR_BRAIN	CCDC107	chr9:35672760-35672788
398	eSTR_BRAIN	ZNF436	chr1:23421504-23421515
399	eSTR_BRAIN	PTGR1	chr9:111559585-111559661
400	eSTR_BRAIN	SUV420H2	chr19:55240515-55240557
401	eSTR_BRAIN	HGSNAT	chr8:43062174-43062202
402	eSTR_BRAIN	SIDT2	chr11:117174165-117174206
403	eSTR_BRAIN	ZC3H3	chr8:143548048-143548064
404	eSTR_BRAIN	SUOX	chr12:55977275-55977298
405	eSTR_BRAIN	PAX8	chr2:113226649-113226693
406	eSTR_BRAIN	MALL	chr2:110215126-110215156
407	eSTR_BRAIN	CCDC86	chr11:60788026-60788059
408	eSTR_BRAIN	CROCC	chr1:16980770-16980780
409	eSTR_BRAIN	MRPL14	chr6:44089094-44089128
410	eSTR_BRAIN	NOP10	chr15:34340189-34340203
411	eSTR_BRAIN	RNPEP	chr1:201986240-201986273
412	eSTR_BRAIN	TADA2A	chr17:37449018-37449038
413	eSTR_BRAIN	EDEM3	chr1:184781089-184781130
414	eSTR_BRAIN	CCDC97	chr19:41277097-41277136
415	eSTR_BRAIN	ARHGAP27	chr17:45411796-45411827
416	eSTR_BRAIN	STOX1	chr10:68728301-68728312
417	eSTR_BRAIN	ASNSD1	chr2:189759745-189759780
418	eSTR_BRAIN	C1orf168	chr1:56818456-56818500
419	eSTR_BRAIN	H6PD	chr1:9251437-9251473
420	eSTR_BRAIN	RP11-347C12.1	chr16:30152890-30152924
421	eSTR_BRAIN	SLC24A4	chr14:92252744-92252820
422	eSTR_BRAIN	UPK3A	chr22:45277206-45277220
423	eSTR_BRAIN	CHCHD5	chr2:112561465-112561476
424	eSTR_BRAIN	RP11-89K11.1	chr15:101641273-101641291
425	eSTR_BRAIN	SLC27A1	chr19:17485499-17485532
426	eSTR_BRAIN	AGPAT5	chr8:6769336-6769368
427	eSTR_BRAIN	CD82	chr11:44613979-44614029
428	eSTR_BRAIN	FBXW5	chr9:136980867-136980904
429	eSTR_BRAIN	KCNT1	chr9:135786171-135786194
430	eSTR_BRAIN	R3HDM1	chr2:135532563-135532578
431	eSTR_BRAIN	hsa-mir-1199	chr19:14062906-14062918
432	eSTR_BRAIN	H3F3A	chr1:226070773-226070789
433	eSTR_BRAIN	FMN1	chr15:33101463-33101473
434	eSTR_BRAIN	VSIG10	chr12:118103326-118103342
435	eSTR_BRAIN	AP2A1	chr19:49784432-49784454
436	eSTR_BRAIN	C8orf59	chr8:85136280-85136291
437	eSTR_BRAIN	RBL2	chr16:53409532-53409562
438	eSTR_BRAIN	RAB27A	chr15:55367623-55367636
439	eSTR_BRAIN	FAM167B	chr1:32253842-32253875
440	eSTR_BRAIN	TRPM4	chr19:49168186-49168199
441	eSTR_BRAIN	SUPT4H1	chr17:58350511-58350541
442	eSTR_BRAIN	CALM1	chr14:90461151-90461162
443	eSTR_BRAIN	ACBD4	chr17:45127770-45127828
444	eSTR_BRAIN	ZNF726	chr19:23949567-23949609
445	eSTR_BRAIN	PP13439	chr3:171810484-171810502
446	eSTR_BRAIN	LIPA	chr10:89216399-89216446
447	eSTR_BRAIN	MCM6	chr2:135815683-135815704
448	eSTR_BRAIN	ACBD7	chr10:15167182-15167192
449	eSTR_BRAIN	C14orf79	chr14:104987790-104987808
450	eSTR_BRAIN	SH2D1B	chr1:162488749-162488759
451	eSTR_BRAIN	PAK4	chr19:39178961-39178972
452	eSTR_BRAIN	KIAA1033	chr12:105128769-105128795
453	eSTR_BRAIN	URB1	chr21:32454602-32454612
454	eSTR_BRAIN	TMX4	chr20:8026372-8026382
455	eSTR_BRAIN	TIPRL	chr1:168201616-168201640
456	eSTR_BRAIN	RRP7A	chr22:42551827-42551846
457	eSTR_BRAIN	PCDHA6	chr5:140767181-140767192
458	eSTR_BRAIN	TRPV2	chr17:16413290-16413321
459	eSTR_BRAIN	ROBO3	chr11:124880544-124880582
460	eSTR_BRAIN	MAP3K5	chr6:136796971-136796998
461	eSTR_BRAIN	PSMC1	chr14:90188882-90188904
462	eSTR_BRAIN	CCDC40	chr17:80072985-80073019
463	eSTR_BRAIN	CEP70	chr3:138566804-138566819
464	eSTR_BRAIN	NPAS2	chr2:100771082-100771108
465	eSTR_BRAIN	USP37	chr2:218552919-218552964
466	eSTR_BRAIN	MCUR1	chr6:13779775-13779797
467	eSTR_BRAIN	ZNF544	chr19:58265283-58265316
468	eSTR_BRAIN	CSF2RB	chr22:36834807-36834839
469	eSTR_BRAIN	AC007557.1	chr2:216799916-216799964
470	eSTR_BRAIN	CBFA2T2	chr20:33448284-33448312
471	eSTR_BRAIN	VASN	chr16:4483161-4483224
472	eSTR_BRAIN	TPRA1	chr3:127554205-127554243
473	eSTR_BRAIN	POLR3H	chr22:41439483-41439530
474	eSTR_BRAIN	GOLGA6L10	chr15:82271506-82271520
475	eSTR_BRAIN	TRIM65	chr17:75916327-75916337
476	eSTR_BRAIN	MRPS9	chr2:104992133-104992143
477	eSTR_BRAIN	ATP6AP1L	chr5:82286151-82286166
478	eSTR_BRAIN	LRGUK	chr7:134053925-134053948
479	eSTR_BRAIN	WDYHV1	chr8:123423436-123423454
480	eSTR_BRAIN	CWC15	chr11:94971526-94971546
481	eSTR_BRAIN	RCL1	chr9:4866072-4866089
482	eSTR_BRAIN	KRTAP5-9	chr11:71550489-71550523
483	eSTR_BRAIN	C11orf80	chr11:66843358-66843377
484	eSTR_BRAIN	NIF3L1	chr2:200954884-200954939
485	eSTR_BRAIN	CLEC18C	chr16:70250124-70250144
486	eSTR_BRAIN	PGPEP1	chr19:18332890-18332912
487	eSTR_BRAIN	PILRB	chr7:100458196-100458239
488	eSTR_BRAIN	AKR1B10	chr7:134512771-134512781
489	eSTR_BRAIN	DDX55	chr12:123599495-123599526
490	eSTR_BRAIN	DCUN1D3	chr16:20821289-20821303
491	eSTR_BRAIN	METTL21B	chr12:57773412-57773444
492	eSTR_BRAIN	L3HYPDH	chr14:59523989-59524013
493	eSTR_BRAIN	GLB1L2	chr11:134372392-134372402
494	eSTR_BRAIN	GXYLT2	chr3:72930167-72930185
495	eSTR_BRAIN	EMC1	chr1:19145509-19145543
496	eSTR_BRAIN	CNPY1	chr7:155463996-155464019
497	eSTR_BRAIN	MEAF6	chr1:37555577-37555592
498	eSTR_BRAIN	GTF3A	chr13:27422335-27422393
499	eSTR_BRAIN	DHODH	chr16:72041652-72041674
500	eSTR_BRAIN	ARV1	chr1:231013979-231013992
501	eSTR_BRAIN	GDI2	chr10:5788191-5788202
502	eSTR_BRAIN	COL28A1	chr7:7597332-7597343
503	eSTR_BRAIN	NME7	chr1:169148001-169148020
504	eSTR_BRAIN	LNP1	chr3:100449249-100449261
505	eSTR_BRAIN	GSTM5	chr1:109722886-109722896
506	eSTR_BRAIN	POLR2A	chr17:7491167-7491177
507	eSTR_BRAIN	NUPL2	chr7:23283605-23283631
508	eSTR_BRAIN	GRPEL1	chr4:7070569-7070604
509	eSTR_BRAIN	FBXO46	chr19:45646780-45646802
510	eSTR_BRAIN	ZNF519	chr18:14017334-14017345
511	eSTR_BRAIN	SLC23A3	chr2:219111629-219111663
512	eSTR_BRAIN	TRIP6	chr7:100848895-100848937
513	eSTR_BRAIN	HEATR4	chr14:73640746-73640757
514	eSTR_BRAIN	CRIP2	chr14:105409692-105409754
515	eSTR_BRAIN	MAP1LC3A	chr20:34567803-34567829
516	eSTR_BRAIN	GRK4	chr4:2988577-2988596
517	eSTR_BRAIN	WDR45B	chr17:82648489-82648505
518	eSTR_BRAIN	IFT46	chr11:118575412-118575437
519	eSTR_BRAIN	C6orf62	chr6:24714454-24714465
520	eSTR_BRAIN	RSPRY1	chr16:57198384-57198395
521	eSTR_BRAIN	EMILIN2	chr18:2882884-2882896
522	eSTR_BRAIN	DUSP14	chr17:37522135-37522157
523	eSTR_BRAIN	ZNF577	chr19:51966274-51966301
524	eSTR_BRAIN	MXRA7	chr17:76671394-76671419
525	eSTR_BRAIN	CEP192	chr18:13122833-13122860
526	eSTR_BRAIN	C12orf39	chr12:21582563-21582639
527	eSTR_BRAIN	SPSB2	chr12:6880975-6880987
528	eSTR_BRAIN	PDSS2	chr6:107198795-107198837
529	eSTR_BRAIN	DGCR6	chr22:18988788-18988823
530	eSTR_BRAIN	SLC25A1	chr22:19186606-19186616
531	eSTR_BRAIN	CRIPT	chr2:46616035-46616063
532	eSTR_BRAIN	KCTD6	chr3:58595701-58595718
533	eSTR_BRAIN	BLVRA	chr7:43700592-43700619
534	eSTR_BRAIN	MCAM	chr11:119300144-119300157
535	eSTR_BRAIN	GPR156	chr3:120361092-120361121
536	eSTR_BRAIN	NDUFAF2	chr5:60957500-60957512
537	eSTR_BRAIN	PAN3	chr13:28145253-28145272
538	eSTR_BRAIN	LRRIQ3	chr1:74203392-74203406
539	eSTR_BRAIN	UPK3B	chr7:76432036-76432046
540	eSTR_BRAIN	VPS33B	chr15:91011991-91012036
541	eSTR_BRAIN	POU2AF1	chr11:111444183-111444210
542	eSTR_BRAIN	PNMAL1	chr19:46467333-46467353
543	eSTR_BRAIN	UPF3A	chr13:114231806-114231817
544	eSTR_BRAIN	LYRM2	chr6:89734900-89734910
545	eSTR_BRAIN	DENND6B	chr22:50356934-50356950
546	eSTR_BRAIN	ALG6	chr1:63374629-63374640
547	eSTR_BRAIN	SMCP	chr1:152799090-152799100
548	eSTR_BRAIN	UVSSA	chr4:1281691-1281732
549	eSTR_BRAIN	KANK3	chr19:8252065-8252077
550	eSTR_BRAIN	UBE2G2	chr21:44813385-44813396
551	eSTR_BRAIN	KNSTRN	chr15:40384374-40384384
552	eSTR_BRAIN	ABCD4	chr14:74282652-74282662
553	eSTR_BRAIN	SNTB2	chr16:69213507-69213517
554	eSTR_BRAIN	TSPYL5	chr8:97272266-97272322
555	eSTR_BRAIN	NOP10	chr15:34338404-34338415
556	eSTR_BRAIN	NPHP3	chr3:132720923-132720935
557	eSTR_BRAIN	UST	chr6:148769745-148769783
558	eSTR_BRAIN	LIG3	chr17:35102443-35102458
559	eSTR_BRAIN	SERHL2	chr22:42587089-42587123
560	eSTR_BRAIN	BCL2L15	chr1:113880912-113880932
561	eSTR_BRAIN	ZSCAN1	chr19:58035938-58035954
562	eSTR_BRAIN	N4BP2	chr4:40061347-40061379
563	eSTR_BRAIN	TM6SF2	chr19:19272693-19272729
564	eSTR_BRAIN	TRIM45	chr1:117086248-117086282
565	eSTR_BRAIN	SLC46A3	chr13:28716992-28717004
566	eSTR_BRAIN	KCNN3	chr1:154640566-154640598
567	eSTR_BRAIN	ROPN1B	chr3:126046357-126046381
568	eSTR_BRAIN	HCFC1R1	chr16:3019737-3019786
569	eSTR_BRAIN	NPAS2	chr2:100954852-100954886
570	eSTR_BRAIN	PRKG1	chr10:51156298-51156324
571	eSTR_BRAIN	SIRT3	chr11:235198-235214
572	eSTR_BRAIN	ZNF333	chr19:14688260-14688270
573	eSTR_BRAIN	ANKRD26	chr10:27189770-27189788
574	eSTR_BRAIN	BMPER	chr7:34020860-34020906
575	eSTR_BRAIN	ZNF738	chr19:21357891-21357923
576	eSTR_BRAIN	RCN1	chr11:32133945-32133960
577	eSTR_BRAIN	CSGALNACT2	chr10:43168666-43168709
578	eSTR_BRAIN	GCDH	chr19:12890564-12890586
579	eSTR_BRAIN	LIN52	chr14:74170507-74170517
580	eSTR_BRAIN	TTC12	chr11:113360046-113360078
581	eSTR_BRAIN	SLC35E4	chr22:30618264-30618283
582	eSTR_BRAIN	ZNF331	chr19:53528790-53528800
583	eSTR_BRAIN	TM2D3	chr15:101691275-101691293
584	eSTR_BRAIN	TBC1D7	chr6:13328503-13328531
585	eSTR_BRAIN	TDRKH	chr1:151770079-151770134
586	eSTR_BRAIN	CLHC1	chr2:55164549-55164560
587	eSTR_BRAIN	COQ5	chr12:120528204-120528234
588	eSTR_BRAIN	CCDC125	chr5:69238648-69238674
589	eSTR_BRAIN	FAM129B	chr9:127605452-127605478
590	eSTR_BRAIN	TTLL6	chr17:48777012-48777049
591	eSTR_BRAIN	DARS	chr2:135881876-135881920
592	eSTR_BRAIN	POC5	chr5:75722963-75722980
593	eSTR_BRAIN	RASSF2	chr20:4904454-4904475
594	eSTR_BRAIN	NUCKS1	chr1:205709328-205709370
595	eSTR_BRAIN	H3F3A	chr1:226090329-226090367
596	eSTR_BRAIN	KIAA1377	chr11:101954021-101954047
597	eSTR_BRAIN	SLC5A1	chr22:31964764-31964791
598	eSTR_BRAIN	KIF21A	chr12:39493813-39493838
599	eSTR_BRAIN	PPOX	chr1:161140972-161141015
600	eSTR_BRAIN	CTC-241N9.1	chr5:179861878-179861907
601	eSTR_BRAIN	HAPLN4	chr19:19327302-19327342
602	eSTR_BRAIN	IL20RA	chr6:137057151-137057165
603	eSTR_BRAIN	SLC51A	chr3:196241316-196241327
604	eSTR_BRAIN	DCAF12	chr9:34115598-34115609
605	eSTR_BRAIN	ATP1B3	chr3:142026312-142026350
606	eSTR_BRAIN	ZNF808	chr19:52562780-52562790
607	eSTR_BRAIN	ZNF814	chr19:57846991-57847008
608	eSTR_BRAIN	DAB1	chr1:57326932-57326953
609	eSTR_BRAIN	KLHL30	chr2:238059979-238060003
610	eSTR_BRAIN	RNF152	chr18:61810273-61810294
611	eSTR_BRAIN	HPS5	chr11:18281576-18281586
612	eSTR_BRAIN	ZNHIT1	chr7:101141315-101141330
613	eSTR_BRAIN	PKD2L2	chr5:137901412-137901422
614	eSTR_BRAIN	DBF4B	chr17:44761821-44761842
615	eSTR_BRAIN	GNA14	chr9:77386498-77386508
616	eSTR_BRAIN	TUSC5	chr17:1284674-1284696
617	eSTR_BRAIN	PPP1R2	chr3:195558223-195558239
618	eSTR_BRAIN	TP53I3	chr2:24075583-24075594
619	eSTR_BRAIN	RCBTB1	chr13:49622153-49622181
620	eSTR_BRAIN	LRWD1	chr7:102461356-102461379
621	eSTR_BRAIN	WBSCR27	chr7:73824703-73824713
622	eSTR_BRAIN	KIF6	chr6:39648213-39648232
623	eSTR_BRAIN	LMAN2L	chr2:96754443-96754454
624	eSTR_BRAIN	CEP19	chr3:196711328-196711343
625	eSTR_BRAIN	NARG2	chr15:60415754-60415779
626	eSTR_BRAIN	MUCL1	chr12:54765623-54765656
627	eSTR_BRAIN	GEMIN4	chr17:750197-750207
628	eSTR_BRAIN	PRR12	chr19:49580290-49580315
629	eSTR_BRAIN	EVPLL	chr17:18370321-18370349
630	eSTR_BRAIN	IGSF8	chr1:160073078-160073089
631	eSTR_BRAIN	SHISA4	chr1:201872607-201872632
632	eSTR_BRAIN	C19orf55	chr19:35701480-35701510
633	eSTR_BRAIN	ZNF302	chr19:34662931-34662971
634	eSTR_BRAIN	FGD4	chr12:32369741-32369753
635	eSTR_BRAIN	SLC13A5	chr17:6711409-6711462
636	eSTR_BRAIN	ZDHHC18	chr1:26864331-26864365
637	eSTR_BRAIN	ZNF283	chr19:43831979-43831996
638	eSTR_BRAIN	GBAS	chr7:56040373-56040398
639	eSTR_BRAIN	DDX59	chr1:200671675-200671727
640	eSTR_BRAIN	GSDMD	chr8:143490908-143490928
641	eSTR_BRAIN	COX7A2L	chr2:42335321-42335331
642	eSTR_BRAIN	F2RL1	chr5:76788246-76788267
643	eSTR_BRAIN	CXCR4	chr2:136063864-136063904
644	eSTR_BRAIN	HFE	chr6:26164597-26164614
645	eSTR_BRAIN	CKAP2	chr13:52455636-52455675
646	eSTR_BRAIN	PTGFRN	chr1:116842967-116842977
647	eSTR_BRAIN	OTUD3	chr1:19827406-19827420
648	eSTR_BRAIN	CENPT	chr16:67938292-67938302
649	eSTR_BRAIN	IFIT1	chr10:89395821-89395831
650	eSTR_BRAIN	AMIGO2	chr12:47119967-47119991
651	eSTR_BRAIN	MTAP	chr9:21893927-21893953
652	eSTR_BRAIN	TMEM135	chr11:87260732-87260742
653	eSTR_BRAIN	TMEM129	chr4:1736912-1736928
654	eSTR_BRAIN	C1orf101	chr1:244461089-244461110
655	eSTR_BRAIN	SLFN5	chr17:35235184-35235209
656	eSTR_BRAIN	ZSCAN20	chr1:33516906-33516917
657	eSTR_BRAIN	HMSD	chr18:63870654-63870699
658	eSTR_BRAIN	THNSL2	chr2:88184768-88184789
659	eSTR_BRAIN	METTL13	chr1:171799281-171799318
660	eSTR_BRAIN	PAK4	chr19:39160360-39160374
661	eSTR_BRAIN	NME9	chr3:138345323-138345338
662	eSTR_BRAIN	PNPLA6	chr19:7595221-7595250
663	eSTR_BRAIN	RPS8	chr1:44730667-44730699
664	eSTR_BRAIN	EBPL	chr13:49707699-49707711
665	eSTR_BRAIN	USP18	chr22:18098768-18098787
666	eSTR_BRAIN	TYW3	chr1:74747865-74747893
667	eSTR_BRAIN	ZNF30	chr19:34913726-34913786
668	eSTR_BRAIN	PDK1	chr2:172596277-172596288
669	eSTR_BRAIN	PINLYP	chr19:43576477-43576495
670	eSTR_BRAIN	TUBB8	chr10:89246-89284
671	eSTR_BRAIN	LARS2	chr3:45535746-45535790
672	eSTR_BRAIN	GPR133	chr12:130993373-130993409
673	eSTR_BRAIN	ADAMTS16	chr5:5250710-5250737
674	eSTR_BRAIN	TMEM132B	chr12:125148814-125148831
675	eSTR_BRAIN	RPAP1	chr15:41619179-41619219
676	eSTR_BRAIN	LRRC61	chr7:150315831-150315842
677	eSTR_BRAIN	CCDC25	chr8:27774167-27774193
678	eSTR_BRAIN	BRD2	chr6:32995160-32995197
679	eSTR_BRAIN	PSMG1	chr21:39240901-39240918
680	eSTR_BRAIN	ASPDH	chr19:50474183-50474193
681	eSTR_BRAIN	BEND6	chr6:56969074-56969094
682	eSTR_BRAIN	HMCN2	chr9:130265926-130265946
683	eSTR_BRAIN	KATNAL2	chr18:47177404-47177414
684	eSTR_BRAIN	LYPD3	chr19:43466819-43466829
685	eSTR_BRAIN	COX7A2L	chr2:42377996-42378018
686	eSTR_BRAIN	NBEAL2	chr3:46907633-46907656
687	eSTR_BRAIN	PISD	chr22:31733905-31733949
688	eSTR_BRAIN	ESR2	chr14:64380604-64380635
689	eSTR_BRAIN	IGFBP7	chr4:57078687-57078698
690	eSTR_BRAIN	ZNF195	chr11:3378378-3378388
691	eSTR_BRAIN	LYPD8	chr1:248680961-248681005
692	eSTR_BRAIN	IL15	chr4:141541691-141541730
693	eSTR_BRAIN	TACC3	chr4:1730035-1730057
694	eSTR_BRAIN	VPS53	chr17:529385-529423
695	eSTR_BRAIN	HERC6	chr4:88374933-88374943
696	eSTR_BRAIN	ELP2	chr18:36163276-36163299
697	eSTR_BRAIN	AK8	chr9:132846505-132846552
698	eSTR_BRAIN	SNX10	chr7:26427843-26427853
699	eSTR_BRAIN	PCMTD2	chr20:64261598-64261612
700	eSTR_BRAIN	LY6G5C	chr6:31685795-31685816
701	eSTR_BRAIN	ITPR2	chr12:26841642-26841658
702	eSTR_BRAIN	SMYD4	chr17:1779480-1779514
703	eSTR_BRAIN	FTSJ2	chr7:2233980-2233990
704	eSTR_BRAIN	VWDE	chr7:12495930-12495943
705	eSTR_BRAIN	AHSA2	chr2:61153889-61153920
706	eSTR_BRAIN	AIFM2	chr10:70140506-70140554
707	eSTR_BRAIN	MTRF1L	chr6:153008330-153008341
708	eSTR_BRAIN	ASCC2	chr22:29838204-29838228
709	eSTR_BRAIN	PEX6	chr6:42958740-42958757
710	eSTR_BRAIN	MBD6	chr12:57517810-57517845
711	eSTR_BRAIN	HAUS6	chr9:19023141-19023161
712	eSTR_BRAIN	TMEM167B	chr1:109138571-109138594
713	eSTR_BRAIN	RBM24	chr6:17382363-17382387
714	eSTR_BRAIN	ALDH18A1	chr10:95648321-95648364
715	eSTR_BRAIN	PIGZ	chr3:196953991-196954001
716	eSTR_BRAIN	SPATA9	chr5:95706838-95706850
717	eSTR_BRAIN	PTRH2	chr17:59719317-59719341
718	eSTR_BRAIN	CCDC8	chr19:46431239-46431249
719	eSTR_BRAIN	RAPGEF5	chr7:22352412-22352423
720	eSTR_BRAIN	BMP4	chr14:53953921-53953947
721	eSTR_BRAIN	NHLH2	chr1:115921384-115921420
722	eSTR_BRAIN	ATP6V0E2	chr7:149877060-149877076
723	eSTR_BRAIN	NUCKS1	chr1:205718221-205718248
724	eSTR_BRAIN	TOR1A	chr9:129820133-129820143
725	eSTR_BRAIN	RASD2	chr22:35601432-35601518
726	eSTR_BRAIN	RP11-723O4.6	chr3:129029571-129029595
727	eSTR_BRAIN	ABCA13	chr7:48313970-48314006
728	eSTR_BRAIN	ALKBH5	chr17:18208489-18208516
729	eSTR_BRAIN	TRPV3	chr17:3538592-3538602
730	eSTR_BRAIN	AMDHD1	chr12:95954569-95954611
731	eSTR_BRAIN	CASD1	chr7:94491928-94491958
732	eSTR_BRAIN	NCKIPSD	chr3:48666156-48666166
733	eSTR_BRAIN	AIFM3	chr22:20897527-20897550
734	eSTR_BRAIN	CHRNA2	chr8:27568030-27568062
735	eSTR_BRAIN	WNT3	chr17:46816113-46816165
736	eSTR_BRAIN	FXYD2	chr11:117804927-117804941
737	eSTR_BRAIN	UBE2G2	chr21:44788620-44788641
738	eSTR_BRAIN	RPL30	chr8:97994262-97994294
739	eSTR_BRAIN	LCN8	chr9:136750344-136750382
740	eSTR_BRAIN	HEXA	chr15:72338765-72338775
741	eSTR_BRAIN	CHURC1	chr14:64932642-64932653
742	eSTR_BRAIN	DDX55	chr12:123600296-123600330
743	eSTR_BRAIN	CCDC64B	chr16:3033788-3033805
744	eSTR_BRAIN	PTPN13	chr4:86755360-86755370
745	eSTR_BRAIN	POMT1	chr9:131451399-131451413
746	eSTR_BRAIN	GPR150	chr5:95702216-95702236
747	eSTR_BRAIN	TMEM230	chr20:5082223-5082253
748	eSTR_BRAIN	MICALL1	chr22:37819812-37819825
749	eSTR_BRAIN	FAM83H	chr8:143775336-143775375
750	eSTR_BRAIN	MYRFL	chr12:69758992-69759003
751	eSTR_BRAIN	ZNF720	chr16:31838789-31838808
752	eSTR_BRAIN	GFRA1	chr10:116174146-116174159
753	eSTR_BRAIN	KCNIP3	chr2:95340339-95340364
754	eSTR_BRAIN	TMEM81	chr1:205109575-205109594
755	eSTR_BRAIN	43717	chr17:77350611-77350638
756	eSTR_BRAIN	ANKRD42	chr11:83151955-83151983
757	eSTR_BRAIN	43720	chr16:4841646-4841677
758	eSTR_BRAIN	SERTAD3	chr19:40457658-40457683
759	eSTR_BRAIN	C11orf87	chr11:109422123-109422160
760	eSTR_BRAIN	C1orf204	chr1:159856761-159856790
761	eSTR_BRAIN	DNA2	chr10:68491226-68491243
762	eSTR_BRAIN	MYL9	chr20:36477090-36477118
763	eSTR_BRAIN	NIT2	chr3:100344949-100344970
764	eSTR_BRAIN	IL18R1	chr2:102306361-102306395
765	eSTR_BRAIN	PRSS55	chr8:10490821-10490840
766	eSTR_BRAIN	COQ5	chr12:120514746-120514783
767	eSTR_BRAIN	PTH2R	chr2:208613166-208613188
768	eSTR_BRAIN	ESYT3	chr3:138443737-138443756
769	eSTR_BRAIN	ADRA1A	chr8:26867417-26867467
770	eSTR_BRAIN	BTNL3	chr5:180921661-180921707
771	eSTR_BRAIN	ANO7	chr2:241299914-241299932
772	eSTR_BRAIN	GDF9	chr5:132844049-132844066
773	eSTR_BRAIN	SHF	chr15:45205477-45205555
774	eSTR_BRAIN	C19orf45	chr19:7501915-7501938
775	eSTR_BRAIN	AURKC	chr19:57222571-57222587
776	eSTR_BRAIN	RPS28	chr19:8330729-8330739
777	eSTR_BRAIN	LIN52	chr14:74200805-74200821
778	eSTR_BRAIN	PIWIL2	chr8:22276905-22276916
779	eSTR_BRAIN	AGL	chr1:99905373-99905410
780	eSTR_BRAIN	KLC3	chr19:45343841-45343856
781	eSTR_BRAIN	PRKD2	chr19:46702687-46702705
782	eSTR_BRAIN	TMTC1	chr12:29785556-29785582
783	eSTR_BRAIN	CHSY3	chr5:129865778-129865797
784	eSTR_BRAIN	XRCC3	chr14:103616089-103616100
785	eSTR_BRAIN	MTRF1	chr13:41302394-41302406
786	eSTR_BRAIN	PLEC	chr8:143901705-143901730
787	eSTR_BRAIN	GIGYF1	chr7:100722495-100722551
788	eSTR_BRAIN	AP001816.1	chr4:101415454-101415480
789	eSTR_BRAIN	FTCD	chr21:46232748-46232763
790	eSTR_BRAIN	LINS	chr15:100593560-100593571
791	eSTR_REST	SMPDL3B	chr1:27924038-27924048
792	eSTR_REST	L1TD1	chr1:62184921-62184945
793	eSTR_REST	AIFM2	chr10:70225214-70225236
794	eSTR_REST	FAM154B	chr15:82182825-82182836
795	eSTR_REST	CSTB	chr21:43776445-43776479
796	eSTR_REST	SHISA5	chr3:48510160-48510202
797	eSTR_REST	IFT74	chr9:26979152-26979163
798	eSTR_REST	ARHGEF35	chr7:144106648-144106669
799	eSTR_REST	RAPGEFL1	chr17:40080405-40080433
800	eSTR_REST	ZNF780A	chr19:40068331-40068368
801	eSTR_REST	PRR12	chr19:49607362-49607381
802	eSTR_REST	SIRT4	chr12:120308025-120308035
803	eSTR_REST	RSPH3	chr6:158974847-158974858
804	eSTR_REST	VWA7	chr6:31731310-31731321
805	eSTR_REST	RPL14	chr3:40462030-40462061
806	eSTR_REST	MPV17L	chr16:15426131-15426170
807	eSTR_REST	PAAF1	chr11:73926096-73926118
808	eSTR_REST	REP15	chr12:27722514-27722524
809	eSTR_REST	ZFP69	chr1:40569652-40569688
810	eSTR_REST	SERINC2	chr1:31413154-31413185
811	eSTR_REST	CIRH1A	chr16:69310481-69310506
812	eSTR_REST	GPD1L	chr3:32041622-32041675
813	eSTR_REST	ATAD3B	chr1:1502221-1502231
814	eSTR_REST	FOXRED2	chr22:36497180-36497190
815	eSTR_REST	CCDC28A	chr6:138774937-138774970
816	eSTR_REST	HSPG2	chr1:21832243-21832280
817	eSTR_REST	ZCCHC11	chr1:52532334-52532344
818	eSTR_REST	C12orf52	chr12:113218304-113218315
819	eSTR_REST	ANKRD54	chr22:37794668-37794713
820	eSTR_REST	DHRS4	chr14:23923030-23923054
821	eSTR_REST	NOP56	chr20:2652733-2652775
822	eSTR_REST	VGLL2	chr6:117202894-117202912
823	eSTR_REST	ATAD3B	chr1:1388566-1388619
824	eSTR_REST	LINS	chr15:100565278-100565314
825	eSTR_REST	ADAM23	chr2:206526142-206526197
826	eSTR_REST	CNGA1	chr4:47986975-47987021
827	eSTR_REST	HDHD2	chr18:47164279-47164289
828	eSTR_REST	FGD3	chr9:93028198-93028237
829	eSTR_REST	TIMM8B	chr11:112038850-112038867
830	eSTR_REST	PAAF1	chr11:73937667-73937747
831	eSTR_REST	C10orf25	chr10:44996819-44996867
832	eSTR_REST	REP15	chr12:27703323-27703370
833	eSTR_REST	UBE2B	chr5:134371474-134371505
834	eSTR_REST	RASAL2	chr1:178411148-178411193
835	eSTR_REST	KRT24	chr17:40683892-40683902
836	eSTR_REST	ZDHHC8	chr22:20075757-20075768
837	eSTR_REST	RNF38	chr9:36401199-36401223
838	eSTR_REST	ACAD9	chr3:128932379-128932397
839	eSTR_REST	KIAA1875	chr8:144081640-144081659
840	eSTR_REST	RSPH3	chr6:158998886-158998914
841	eSTR_REST	TMEM79	chr1:156292377-156292422
842	eSTR_REST	WDR41	chr5:77583190-77583200
843	eSTR_REST	GCKR	chr2:27481426-27481470
844	eSTR_REST	LRRC39	chr1:100146508-100146519
845	eSTR_REST	MTMR2	chr11:95775004-95775020
846	eSTR_REST	CLYBL	chr13:99864924-99864966
847	eSTR_REST	HPS6	chr10:102039151-102039162
848	eSTR_REST	TMEM74	chr8:108760974-108760997
849	eSTR_REST	RPIA	chr2:88707301-88707315
850	eSTR_REST	APIP	chr11:34939469-34939505
851	eSTR_REST	USP53	chr4:119114812-119114839
852	eSTR_REST	C14orf2	chr14:103931133-103931149
853	eSTR_REST	DBNDD1	chr16:90039359-90039400
854	eSTR_REST	MIS18BP1	chr14:45223067-45223115
855	eSTR_REST	LRRC36	chr16:67421736-67421746
856	eSTR_REST	ADPRHL1	chr13:113463760-113463840
857	eSTR_REST	RABGGTB	chr1:75873749-75873764
858	eSTR_REST	POLD4	chr11:67379244-67379281
859	eSTR_REST	MGME1	chr20:17931024-17931053
860	eSTR_REST	TMEM222	chr1:27264629-27264666
861	eSTR_REST	MYO18A	chr17:29176383-29176397
862	eSTR_REST	SAMD14	chr17:50128483-50128513
863	eSTR_REST	FCHSD2	chr11:72957020-72957045
864	eSTR_REST	ANXA7	chr10:73511743-73511761
865	eSTR_REST	TFG	chr3:100743804-100743814
866	eSTR_REST	HSD17B12	chr11:43785097-43785107
867	eSTR_REST	ADAR	chr1:154636395-154636410
868	eSTR_REST	CRMP1	chr4:5822494-5822504
869	eSTR_REST	CIRH1A	chr16:69197019-69197029
870	eSTR_REST	CCDC137	chr17:81657881-81657915
871	eSTR_REST	MGST2	chr4:139666098-139666134
872	eSTR_REST	KBTBD12	chr3:127919786-127919805
873	eSTR_REST	GSTK1	chr7:143247516-143247609
874	eSTR_REST	DMTN	chr8:22060384-22060432
875	eSTR_REST	ZNF721	chr4:492163-492198
876	eSTR_REST	TOR1B	chr9:129784757-129784780
877	eSTR_REST	SLC44A5	chr1:75446650-75446688
878	eSTR_REST	UTS2	chr1:7900409-7900436
879	eSTR_REST	KCTD20	chr6:36503430-36503459
880	eSTR_REST	PAK4	chr19:39184343-39184353
881	eSTR_REST	MECR	chr1:29159105-29159153
882	eSTR_REST	MERTK	chr2:111978445-111978476
883	eSTR_REST	MARK2	chr11:63850137-63850166
884	eSTR_REST	VIPR1	chr3:42554976-42554998
885	eSTR_REST	WDYHV1	chr8:123452748-123452758
886	eSTR_REST	BICD1	chr12:32280099-32280118
887	eSTR_REST	MKRN2	chr3:12583766-12583785
888	eSTR_REST	GSTA4	chr6:52947276-52947310
889	eSTR_REST	FKBPL	chr6:32206037-32206047
890	eSTR_REST	FOLH1	chr11:49144593-49144606
891	eSTR_REST	ZNF468	chr19:52861005-52861036
892	eSTR_REST	SFTPD	chr10:79977813-79977837
893	eSTR_REST	ITSN2	chr2:24372142-24372158
894	eSTR_REST	TMEM222	chr1:27273821-27273877
895	eSTR_REST	KCNK1	chr1:233736430-233736455
896	eSTR_REST	C1orf228	chr1:44674948-44674986
897	eSTR_REST	FDX1	chr11:110431102-110431137
898	eSTR_REST	ZSCAN29	chr15:43370976-43371006
899	eSTR_REST	DECR2	chr16:445279-445289
900	eSTR_REST	SYDE2	chr1:85133456-85133473
901	eSTR_REST	KIAA1211L	chr2:98842869-98842905
902	eSTR_REST	GPATCH4	chr1:156600571-156600587
903	eSTR_REST	H1F0	chr22:37805259-37805291
904	eSTR_REST	WRN	chr8:31172140-31172172
905	eSTR_REST	MOB3A	chr19:2095736-2095769
906	eSTR_REST	PHTF2	chr7:77928487-77928497
907	eSTR_REST	FAM149A	chr4:186138245-186138262
908	eSTR_REST	CDK11A	chr1:1762760-1762794
909	eSTR_REST	MTMR6	chr13:25236632-25236649
910	eSTR_REST	LRP12	chr8:104588965-104588999
911	eSTR_REST	FRS2	chr12:69478725-69478763
912	eSTR_REST	PLEKHJ1	chr19:2181740-2181800
913	eSTR_REST	TMEM59	chr1:54050124-54050143
914	eSTR_REST	STX19	chr3:93999083-93999114
915	eSTR_REST	PRR14L	chr22:31733935-31733948
916	eSTR_REST	DUS2	chr16:68084129-68084154
917	eSTR_REST	MYL4	chr17:47124179-47124210
918	eSTR_REST	RAB21	chr12:71812439-71812472
919	eSTR_REST	DHRS4L2	chr14:23936749-23936787
920	eSTR_REST	SBNO1	chr12:123349915-123349927
921	eSTR_REST	VWA3B	chr2:98214195-98214238
922	eSTR_REST	KIAA2018	chr3:113730446-113730467
923	eSTR_REST	RPL36	chr19:5685738-5685757
924	eSTR_REST	CCDC170	chr6:151475470-151475481
925	eSTR_REST	ARNT2	chr15:80426059-80426087
926	eSTR_REST	TMEM9B	chr11:9038871-9038904
927	eSTR_REST	CD207	chr2:70868276-70868291
928	eSTR_REST	OGFRL1	chr6:71287908-71287992
929	eSTR_REST	BMP8A	chr1:39612281-39612321
930	eSTR_REST	NPTX2	chr7:98569685-98569699
931	eSTR_REST	OXT	chr20:3073290-3073301
932	eSTR_REST	APOA1BP	chr1:156591766-156591783
933	eSTR_REST	UPK1A	chr19:35667500-35667511
934	eSTR_REST	HHLA3	chr1:70423573-70423584
935	eSTR_REST	SLC22A23	chr6:3473315-3473352
936	eSTR_REST	TATDN1	chr8:124435736-124435780
937	eSTR_REST	APBA2	chr15:28860597-28860617
938	eSTR_REST	RNASEH2C	chr11:65642902-65642932
939	eSTR_REST	NADK	chr1:1762760-1762791
940	eSTR_REST	PDE5A	chr4:119603376-119603413
941	eSTR_REST	PDCD11	chr10:103312960-103312998
942	eSTR_REST	CPAMD8	chr19:16967815-16967839
943	eSTR_REST	CCT6B	chr17:34870205-34870241
944	eSTR_REST	THBS4	chr5:79963805-79963819
945	eSTR_REST	ZNF697	chr1:119648189-119648248
946	eSTR_REST	SMCO2	chr12:27397047-27397077
947	eSTR_REST	TMEM232	chr5:110586569-110586594
948	eSTR_REST	COL6A6	chr3:130507185-130507195
949	eSTR_REST	VSTM4	chr10:49009603-49009626
950	eSTR_REST	CHADL	chr22:41201242-41201258
951	eSTR_REST	SMPD1	chr11:6390701-6390741
952	eSTR_REST	GSTZ1	chr14:77358182-77358218
953	eSTR_REST	DGCR6	chr22:18937045-18937056
954	eSTR_REST	VPS26B	chr11:134150641-134150652
955	eSTR_REST	ADPRH	chr3:119572076-119572104
956	eSTR_REST	RUFY3	chr4:70760555-70760566
957	eSTR_REST	RAB36	chr22:23194392-23194424
958	eSTR_REST	RANBP3L	chr5:36297427-36297459
959	eSTR_REST	ICMT	chr1:6229784-6229824
960	eSTR_REST	PIK3R1	chr5:68330704-68330734
961	eSTR_REST	TENM4	chr11:79416878-79416897
962	eSTR_REST	STAMBPL1	chr10:88930591-88930601
963	eSTR_REST	SIRT4	chr12:120330553-120330587
964	eSTR_REST	KIF11	chr10:92612143-92612153
965	eSTR_REST	CDCA5	chr11:65060124-65060170
966	eSTR_REST	RCE1	chr11:66768254-66768265
967	eSTR_REST	BTN1A1	chr6:26471650-26471689
968	eSTR_REST	MDM2	chr12:68840495-68840533
969	eSTR_REST	ECHDC2	chr1:52804613-52804633
970	eSTR_REST	JPH4	chr14:23512711-23512775
971	eSTR_REST	TRPM4	chr19:49174145-49174165
972	eSTR_REST	ZNF713	chr7:55900468-55900479
973	eSTR_REST	DOCK5	chr8:25198572-25198584
974	eSTR_REST	KRT4	chr12:52803345-52803372
975	eSTR_REST	SYNE1	chr6:152444592-152444602
976	eSTR_REST	CD151	chr11:832893-832925
977	eSTR_REST	ZBTB11	chr3:101729767-101729789
978	eSTR_REST	RPIA	chr2:88714156-88714186
979	eSTR_REST	ITGA9	chr3:37692399-37692444
980	eSTR_REST	TOX	chr8:59216935-59216947
981	eSTR_REST	SAE1	chr19:47121807-47121857
982	eSTR_REST	LOH12CR2	chr12:12353094-12353138
983	eSTR_REST	PCDHGB2	chr5:141315273-141315299
984	eSTR_REST	DOK4	chr16:57495658-57495696
985	eSTR_REST	EXOG	chr3:38435327-38435347
986	eSTR_REST	TM7SF3	chr12:26989669-26989688
987	eSTR_REST	ABCF3	chr3:184210738-184210763
988	eSTR_REST	CGN	chr1:151511436-151511483
989	eSTR_REST	PAQR8	chr6:52355894-52355909
990	eSTR_REST	FAH	chr15:80153168-80153224
991	eSTR_REST	SPDL1	chr5:169520676-169520686
992	eSTR_REST	GIPC1	chr19:14496042-14496085
993	eSTR_REST	MICALL2	chr7:1486270-1486282
994	eSTR_REST	XAB2	chr19:7592254-7592274
995	eSTR_REST	SERP1	chr3:150664647-150664658
996	eSTR_REST	PIGV	chr1:26714399-26714429
997	eSTR_REST	ZNF483	chr9:111468690-111468705
998	eSTR_REST	CHRM5	chr15:34044087-34044110
999	eSTR_REST	FBXL7	chr5:15801635-15801696
1000	eSTR_REST	GSTK1	chr7:143283870-143283910
1001	eSTR_REST	RELL1	chr4:37751823-37751833
1002	eSTR_REST	GSN	chr9:121233463-121233488
1003	eSTR_REST	MLXIPL	chr7:73621053-73621086
1004	eSTR_REST	RPS20	chr8:56164321-56164352
1005	eSTR_REST	CKS2	chr9:89283927-89283967
1006	eSTR_REST	IFT122	chr3:129541225-129541255
1007	eSTR_REST	NFXL1	chr4:47946771-47946801
1008	eSTR_REST	RARS2	chr6:87493463-87493483
1009	eSTR_REST	GGCT	chr7:30552380-30552426
1010	eSTR_REST	ASGR2	chr17:7113781-7113814
1011	eSTR_REST	DCTD	chr4:182917481-182917496
1012	eSTR_REST	ENDOV	chr17:80375538-80375553
1013	eSTR_REST	PLA2G12A	chr4:109723213-109723225
1014	eSTR_REST	APOPT1	chr14:103597721-103597748
1015	eSTR_REST	NUDT13	chr10:73175044-73175085
1016	eSTR_REST	CBR3	chr21:36176088-36176122
1017	eSTR_REST	SMAD9	chr13:36896110-36896150
1018	eSTR_REST	DENND5A	chr11:9332800-9332867
1019	eSTR_REST	PARG	chr10:49748743-49748785
1020	eSTR_REST	CYP4F11	chr19:15963164-15963174
1021	eSTR_REST	IQCD	chr12:113217325-113217337
1022	eSTR_REST	S100A5	chr1:153525259-153525335
1023	eSTR_REST	SLC35B1	chr17:49703349-49703381
1024	eSTR_REST	SLC46A2	chr9:112795741-112795803
1025	eSTR_REST	TMEM194B	chr2:190541871-190541887
1026	eSTR_REST	ANKEF1	chr20:10034876-10034957
1027	eSTR_REST	HSD17B13	chr4:87325854-87325886
1028	eSTR_REST	SNRNP25	chr16:44315-44341
1029	eSTR_REST	RRM1	chr11:4113118-4113128
1030	eSTR_REST	EML4	chr2:42145879-42145932
1031	eSTR_REST	HIPK4	chr19:40436116-40436171
1032	eSTR_REST	LYRM2	chr6:89725931-89725968
1033	eSTR_REST	PHF20	chr20:35765899-35765929
1034	eSTR_REST	MTMR6	chr13:25303445-25303455
1035	eSTR_REST	NPHP4	chr1:5949344-5949370
1036	eSTR_REST	DLX4	chr17:49963597-49963632
1037	eSTR_REST	LRRC39	chr1:100052752-100052784
1038	eSTR_REST	TMEM104	chr17:74747366-74747377
1039	eSTR_REST	SLC35A5	chr3:112557819-112557829
1040	eSTR_REST	CPSF4L	chr17:73281168-73281183
1041	eSTR_REST	PRPF6	chr20:64021290-64021308
1042	eSTR_REST	ACTR1B	chr2:97646849-97646864
1043	eSTR_REST	TRIM33	chr1:114583494-114583524
1044	eSTR_REST	FAT3	chr11:92268471-92268482
1045	eSTR_REST	CDC25B	chr20:3788143-3788164
1046	eSTR_REST	RP11-293M10.1	chr14:75237443-75237476
1047	eSTR_REST	SCYL2	chr12:100409146-100409200
1048	eSTR_REST	HIC1	chr17:2080627-2080653
1049	eSTR_REST	CYBRD1	chr2:171539720-171539742
1050	eSTR_REST	A4GALT	chr22:42726297-42726318
1051	eSTR_REST	PFKFB3	chr10:6307331-6307368
1052	eSTR_REST	IFT172	chr2:27423207-27423247
1053	eSTR_REST	IFITM3	chr11:303493-303519
1054	eSTR_REST	KIAA0753	chr17:6620422-6620476
1055	eSTR_REST	POLR2C	chr16:57401044-57401067
1056	eSTR_REST	APEH	chr3:49673796-49673842
1057	eSTR_REST	ACAD10	chr12:111596206-111596246
1058	eSTR_REST	GOLM1	chr9:86081888-86081906
1059	eSTR_REST	VIT	chr2:36699001-36699011
1060	eSTR_REST	LONRF2	chr2:100330531-100330546
1061	eSTR_REST	PHLPP2	chr16:71727979-71727989
1062	eSTR_REST	CAPZA2	chr7:116914433-116914470
1063	eSTR_REST	C12orf52	chr12:113199400-113199428
1064	eSTR_REST	KIF13A	chr6:17742545-17742575
1065	eSTR_REST	WDR3	chr1:117995696-117995736
1066	eSTR_REST	MED19	chr11:57756411-57756433
1067	eSTR_REST	ALAD	chr9:113432019-113432031
1068	eSTR_REST	FAM65A	chr16:67601218-67601255
1069	eSTR_REST	C6orf1	chr6:34237683-34237713
1070	eSTR_REST	ANKDD1B	chr5:75748749-75748767
1071	eSTR_REST	LGR5	chr12:71422248-71422269
1072	eSTR_REST	TMC7	chr16:19073309-19073324
1073	eSTR_REST	TMEM74B	chr20:1193099-1193124
1074	eSTR_REST	SENP8	chr15:72214795-72214823
1075	eSTR_REST	TRIM66	chr11:8693716-8693732
1076	eSTR_REST	SEMA4A	chr1:156183698-156183745
1077	eSTR_REST	TMEM71	chr8:132764289-132764315
1078	eSTR_REST	FOPNL	chr16:15882528-15882563
1079	eSTR_REST	DISC1	chr1:231664015-231664079
1080	eSTR_REST	SLC16A9	chr10:59633513-59633558
1081	eSTR_REST	POU4F1	chr13:78598472-78598482
1082	eSTR_REST	GBAS	chr7:55885181-55885220
1083	eSTR_REST	MAGEL2	chr15:23637046-23637085
1084	eSTR_REST	NCALD	chr8:102030879-102030905
1085	eSTR_REST	ZCCHC3	chr20:384030-384053
1086	eSTR_REST	MYLK2	chr20:31782877-31782932
1087	eSTR_REST	POU6F2	chr7:38979205-38979215
1088	eSTR_REST	DKK3	chr11:12000176-12000217
1089	eSTR_REST	C9orf114	chr9:128883975-128883993
1090	eSTR_REST	VAT1	chr17:42954433-42954443
1091	eSTR_REST	DNAJC21	chr5:34952124-34952150
1092	eSTR_REST	TAF5	chr10:103448721-103448747
1093	eSTR_REST	ZNF638	chr2:71329168-71329178
1094	eSTR_REST	FBXL3	chr13:77023334-77023373
1095	eSTR_REST	GPR157	chr1:9077587-9077605
1096	eSTR_REST	CDC14B	chr9:96568918-96568939
1097	eSTR_REST	RAB31	chr18:9705244-9705277
1098	eSTR_REST	KIAA0907	chr1:155829948-155829967
1099	eSTR_REST	RP11-321F6.1	chr15:66610662-66610689
1100	eSTR_REST	C6orf106	chr6:34492376-34492400
1101	eSTR_REST	HIST2H2AA3	chr1:149940221-149940231
1102	eSTR_REST	ONECUT2	chr18:57339677-57339718
1103	eSTR_REST	TRAFD1	chr12:112229328-112229363
1104	eSTR_REST	ARL3	chr10:102714290-102714310
1105	eSTR_REST	NUDT13	chr10:73031629-73031650
1106	eSTR_REST	UBE3B	chr12:109472512-109472522
1107	eSTR_REST	CLEC4G	chr19:7713635-7713662
1108	eSTR_REST	DMKN	chr19:35484055-35484066
1109	eSTR_REST	GLS	chr2:190880873-190880920
1110	eSTR_REST	TMEM128	chr4:4258616-4258646
1111	eSTR_REST	TP53AIP1	chr11:128896608-128896632
1112	eSTR_REST	RP11-676J12.7	chr17:847225-847235
1113	eSTR_REST	P4HA3	chr11:74153211-74153258
1114	eSTR_REST	LYRM9	chr17:27927486-27927522
1115	eSTR_REST	OSTC	chr4:108749546-108749556
1116	eSTR_REST	STEAP2	chr7:90235617-90235627
1117	eSTR_REST	CTNNAL1	chr9:109021495-109021530
1118	eSTR_REST	PDLIM3	chr4:185493941-185493956
1119	eSTR_REST	CYP11A1	chr15:74308359-74308387
1120	eSTR_REST	KIF1B	chr1:10335623-10335644
1121	eSTR_REST	HPS1	chr10:98372144-98372182
1122	eSTR_REST	POLG2	chr17:64532134-64532145
1123	eSTR_REST	DTNBP1	chr6:15684514-15684524
1124	eSTR_REST	NR2C2AP	chr19:19102744-19102785
1125	eSTR_REST	EDIL3	chr5:84151249-84151296
1126	eSTR_REST	ATF6	chr1:161715016-161715027
1127	eSTR_REST	IGDCC4	chr15:65342834-65342874
1128	eSTR_REST	DDX25	chr11:125898766-125898777
1129	eSTR_REST	VPS29	chr12:110398421-110398432
1130	eSTR_REST	MED24	chr17:40001512-40001556
1131	eSTR_REST	SLC29A2	chr11:66298873-66298893
1132	eSTR_REST	TMEM178B	chr7:140976238-140976292
1133	eSTR_REST	MESP2	chr15:89776890-89776973
1134	eSTR_REST	ZNF439	chr19:11813174-11813186
1135	eSTR_REST	APOE	chr19:44962191-44962209
1136	eSTR_REST	ZNF362	chr1:33243109-33243170
1137	eSTR_REST	RAD51B	chr14:67996413-67996454
1138	eSTR_REST	HIPK3	chr11:33180581-33180611
1139	eSTR_REST	KLC4	chr6:43088691-43088733
1140	eSTR_REST	RAP2A	chr13:97359273-97359285
1141	eSTR_REST	THAP5	chr7:108586634-108586676
1142	eSTR_REST	MYBPHL	chr1:109314221-109314231
1143	eSTR_REST	RPIA	chr2:88727074-88727097
1144	eSTR_REST	MOXD1	chr6:132299881-132299913
1145	eSTR_REST	CCDC81	chr11:86321536-86321547
1146	eSTR_REST	NOA1	chr4:56965004-56965016
1147	eSTR_REST	PLEKHF2	chr8:95252015-95252027
1148	eSTR_REST	ABHD15	chr17:29605394-29605446
1149	eSTR_REST	AGGF1	chr5:77021152-77021181
1150	eSTR_REST	RBCK1	chr20:417396-417423
1151	eSTR_REST	RSPH9	chr6:43595840-43595856
1152	eSTR_REST	C9orf169	chr9:137208453-137208494
1153	eSTR_REST	PLA2G5	chr1:20024392-20024411
1154	eSTR_REST	GEN1	chr2:17740850-17740880
1155	eSTR_REST	CCL23	chr17:35994463-35994488
1156	eSTR_REST	IST1	chr16:71922604-71922637
1157	eSTR_REST	BTLA	chr3:112490605-112490641
1158	eSTR_REST	AGTPBP1	chr9:85612883-85612894
1159	eSTR_REST	TMOD3	chr15:51988742-51988766
1160	eSTR_REST	RAB3GAP1	chr2:135104700-135104738
1161	eSTR_REST	RPIA	chr2:88674390-88674410
1162	eSTR_REST	MRPS21	chr1:150284870-150284904
1163	eSTR_REST	ESAM	chr11:124711656-124711714
1164	eSTR_REST	TJAP1	chr6:43393673-43393695
1165	eSTR_REST	KCTD21	chr11:78158501-78158532
1166	eSTR_REST	SMDT1	chr22:42103214-42103225
1167	eSTR_REST	NADK	chr1:1779653-1779692
1168	eSTR_REST	CHCHD2	chr7:56070630-56070650
1169	eSTR_REST	CORO1A	chr16:30107987-30108017
1170	eSTR_REST	NMNAT3	chr3:139675136-139675163
1171	eSTR_REST	ST6GAL2	chr2:106897820-106897861
1172	eSTR_REST	C3orf72	chr3:138926686-138926703
1173	eSTR_REST	TBC1D22A	chr22:46995514-46995533
1174	eSTR_REST	UHRF2	chr9:6503409-6503419
1175	eSTR_REST	SLC16A9	chr10:59680984-59681010
1176	eSTR_REST	PRRT1	chr6:32155564-32155618
1177	eSTR_REST	C8orf37	chr8:95270980-95271014
1178	eSTR_REST	CEP135	chr4:55947044-55947083
1179	eSTR_REST	TOP1MT	chr8:143358992-143359025
1180	eSTR_REST	ZNF737	chr19:20542234-20542245
1181	eSTR_REST	ZMYM5	chr13:19789129-19789162
1182	eSTR_REST	SYS1	chr20:45294270-45294288
1183	eSTR_REST	SPC25	chr2:168860670-168860688
1184	eSTR_REST	PBX3	chr9:125815694-125815718
1185	eSTR_REST	BCAN	chr1:156621411-156621421
1186	eSTR_REST	SLC36A2	chr5:151237384-151237412
1187	eSTR_REST	RASSF5	chr1:206532052-206532068
1188	eSTR_REST	FAM117B	chr2:202628190-202628230
1189	eSTR_REST	HAPLN1	chr5:83721729-83721788
1190	eSTR_REST	AURKC	chr19:57225191-57225219
1191	eSTR_REST	NAP1L5	chr4:88763272-88763315
1192	eSTR_REST	LSM4	chr19:18363034-18363068
1193	eSTR_REST	GTF2F2	chr13:45301376-45301402
1194	eSTR_REST	TRMT2A	chr22:20044528-20044551
1195	eSTR_REST	VAPB	chr20:58416762-58416773
1196	eSTR_REST	NUDT13	chr10:73091172-73091202
1197	eSTR_REST	WDR74	chr11:62828727-62828775
1198	eSTR_REST	HOXC12	chr12:53947558-53947596
1199	eSTR_REST	C4orf19	chr4:37661268-37661300
1200	eSTR_REST	DHX34	chr19:47388871-47388881
1201	eSTR_REST	EDC4	chr16:67784819-67784851
1202	eSTR_REST	IL18BP	chr11:71997204-71997227
1203	eSTR_REST	AKAP13	chr15:85588016-85588027
1204	eSTR_REST	ZNF655	chr7:99604998-99605039
1205	eSTR_REST	BCKDHB	chr6:80330111-80330122
1206	eSTR_REST	JUP	chr17:41789421-41789456
1207	eSTR_REST	KBTBD11	chr8:1949019-1949042
1208	eSTR_REST	ABHD14A	chr3:51873369-51873415
1209	eSTR_REST	CDK3	chr17:75981189-75981204
1210	eSTR_REST	VSTM2A	chr7:54522750-54522765
1211	eSTR_REST	ZNF419	chr19:57498412-57498436
1212	eSTR_REST	CYBRD1	chr2:171549065-171549099
1213	eSTR_REST	ALOX5	chr10:45374100-45374137
1214	eSTR_REST	SLC2A8	chr9:127411674-127411688
1215	eSTR_REST	SNCA	chr4:89737521-89737532
1216	eSTR_REST	RPL36	chr19:5718700-5718710
1217	eSTR_REST	CSNK1G1	chr15:64259484-64259524
1218	eSTR_REST	RP11-849H4.2	chr11:71926903-71926946
1219	eSTR_REST	CHMP6	chr17:81005030-81005069
1220	eSTR_REST	EIF4A3	chr17:80147173-80147199
1221	eSTR_REST	BCHE	chr3:165844585-165844609
1222	eSTR_REST	GSDMA	chr17:39962677-39962705
1223	eSTR_REST	CLK4	chr5:178584309-178584343
1224	eSTR_REST	FKBP9	chr7:33080709-33080719
1225	eSTR_REST	LAPTM5	chr1:30825838-30825876
1226	eSTR_REST	SMAP2	chr1:40511871-40511896
1227	eSTR_REST	FRMD8	chr11:65429478-65429519
1228	eSTR_REST	CARS	chr11:3113655-3113667
1229	eSTR_REST	CHMP1A	chr16:89629503-89629518
1230	eSTR_REST	CDKL4	chr2:39131083-39131145
1231	eSTR_REST	SPIN1	chr9:88292984-88292996
1232	eSTR_REST	MDGA1	chr6:37694666-37694684
1233	eSTR_REST	ESR2	chr14:64258211-64258237
1234	eSTR_REST	OGFR	chr20:62802939-62802965
1235	eSTR_REST	VKORC1L1	chr7:66025683-66025705
1236	eSTR_REST	GNPAT	chr1:231322050-231322080
1237	eSTR_REST	GSPT1	chr16:11915649-11915705
1238	eSTR_REST	SNAI3	chr16:88689890-88689921
1239	eSTR_REST	LRGUK	chr7:134067626-134067675
1240	eSTR_REST	HTR1F	chr3:87977566-87977595
1241	eSTR_REST	SERTAD3	chr19:40454548-40454565
1242	eSTR_REST	MVB12B	chr9:126336755-126336781
1243	eSTR_REST	TOMM22	chr22:38590087-38590117
1244	eSTR_REST	FAM161A	chr2:61796168-61796178
1245	eSTR_REST	IL4R	chr16:27439315-27439409
1246	eSTR_REST	C17orf67	chr17:56780279-56780289
1247	eSTR_REST	CEBPZ	chr2:37299512-37299560
1248	eSTR_REST	SYNPR	chr3:63291829-63291850
1249	eSTR_REST	BSG	chr19:572087-572104
1250	eSTR_REST	STX5	chr11:62840479-62840496
1251	eSTR_REST	NQO1	chr16:69725875-69725908
1252	eSTR_REST	DRAM1	chr12:101845593-101845640
1253	eSTR_REST	WDR63	chr1:84927205-84927223
1254	eSTR_REST	PF4V1	chr4:73857570-73857610
1255	eSTR_REST	KCNE1	chr21:34491433-34491447
1256	eSTR_REST	PMM1	chr22:41585464-41585506
1257	eSTR_REST	PRKCDBP	chr11:6351292-6351308
1258	eSTR_REST	FKBPL	chr6:32098457-32098497
1259	eSTR_REST	PTGES3	chr12:56661664-56661675
1260	eSTR_REST	ATP1B1	chr1:169181126-169181192
1261	eSTR_REST	MAMDC2	chr9:69997596-69997613
1262	eSTR_REST	OPRL1	chr20:64125185-64125209
1263	eSTR_REST	DHX16	chr6:30674528-30674554
1264	eSTR_REST	CD36	chr7:80705318-80705357
1265	eSTR_REST	TFEB	chr6:41730123-41730134
1266	eSTR_REST	ZNF197	chr3:44650069-44650102
1267	eSTR_REST	C10orf129	chr10:95247039-95247076
1268	eSTR_REST	TBC1D10C	chr11:67372617-67372647
1269	eSTR_REST	APEX1	chr14:20451289-20451324
1270	eSTR_REST	MGST2	chr4:139668596-139668655
1271	eSTR_REST	C10orf88	chr10:122930200-122930226
1272	eSTR_REST	MYPOP	chr19:45874210-45874243
1273	eSTR_REST	TRAF5	chr1:211231545-211231587
1274	eSTR_REST	MGME1	chr20:17989389-17989421
1275	eSTR_REST	C11orf94	chr11:45955284-45955309
1276	eSTR_REST	VWA5B1	chr1:20361096-20361152
1277	eSTR_REST	AIF1	chr6:31651539-31651561
1278	eSTR_REST	RPS24	chr10:78138205-78138251
1279	eSTR_REST	DEPDC4	chr12:100186505-100186531
1280	eSTR_REST	IMP3	chr15:75552042-75552077
1281	eSTR_REST	SLC2A9	chr4:10056093-10056116
1282	eSTR_REST	RPL29	chr3:51993838-51993870
1283	eSTR_REST	PATL1	chr11:59721732-59721754
1284	eSTR_REST	C14orf159	chr14:91137388-91137404
1285	eSTR_REST	ITGB8	chr7:20250758-20250790
1286	eSTR_REST	FGGY	chr1:59355550-59355567
1287	eSTR_REST	ABCB9	chr12:123032478-123032508
1288	eSTR_REST	RBM23	chr14:22900786-22900806
1289	eSTR_REST	CCBL1	chr9:128798251-128798266
1290	eSTR_REST	DNAJC13	chr3:132337064-132337099
1291	eSTR_REST	ZNF843	chr16:31442302-31442336
1292	eSTR_REST	GRM2	chr3:51717121-51717137
1293	eSTR_REST	MMRN1	chr4:89864825-89864857
1294	eSTR_REST	PPP2R1A	chr19:52174424-52174434
1295	eSTR_REST	PRKCSH	chr19:11450475-11450486
1296	eSTR_REST	GRP	chr18:59221559-59221616
1297	eSTR_REST	SCAF1	chr19:49589961-49589981
1298	eSTR_REST	CA14	chr1:150293081-150293110
1299	eSTR_REST	SLC25A39	chr17:44306894-44306922
1300	eSTR_REST	CARD8	chr19:48302368-48302413
1301	eSTR_REST	EIF4A3	chr17:80135150-80135185
1302	eSTR_REST	CSNK1G3	chr5:123436677-123436687
1303	eSTR_REST	GPRC5D	chr12:12931498-12931534
1304	eSTR_REST	NPLOC4	chr17:81560681-81560702
1305	eSTR_REST	GIGYF2	chr2:232631263-232631320
1306	eSTR_REST	HLTF	chr3:149089551-149089596
1307	eSTR_REST	NCOA2	chr8:70147111-70147147
1308	eSTR_REST	FBXL8	chr16:67108661-67108728
1309	eSTR_REST	ASPRV1	chr2:69962200-69962231
1310	eSTR_REST	WDR25	chr14:100390392-100390427
1311	eSTR_REST	KLHL41	chr2:169520153-169520209
1312	eSTR_REST	ICT1	chr17:75016573-75016585
1313	eSTR_REST	EEA1	chr12:92770997-92771022
1314	eSTR_REST	STK3	chr8:98848243-98848264
1315	eSTR_REST	ARPC5	chr1:183643263-183643309
1316	eSTR_REST	FOXL1	chr16:86493610-86493620
1317	eSTR_REST	KIAA1875	chr8:144117600-144117630
1318	eSTR_REST	SPR	chr2:72981966-72981997
1319	eSTR_REST	HIF1AN	chr10:100460968-100461062
1320	eSTR_REST	GANAB	chr11:62681339-62681384
1321	eSTR_REST	FAM134C	chr17:42485529-42485572
1322	eSTR_REST	DSC1	chr18:31032547-31032616
1323	eSTR_REST	ARHGAP40	chr20:38600207-38600247
1324	eSTR_REST	EDN3	chr20:59216947-59216958
1325	eSTR_REST	LNPEP	chr5:96971346-96971384
1326	eSTR_REST	PHACTR4	chr1:28456896-28456949
1327	eSTR_REST	JOSD1	chr22:38689913-38689947
1328	eSTR_REST	HRC	chr19:49109982-49109992
1329	eSTR_REST	PPFIBP1	chr12:27435525-27435609
1330	eSTR_REST	TRNT1	chr3:3152416-3152433
1331	eSTR_REST	PDZRN4	chr12:41316457-41316495
1332	eSTR_REST	SLC35C1	chr11:45800951-45801028
1333	eSTR_REST	NOL10	chr2:10627680-10627730
1334	eSTR_REST	IDUA	chr4:894979-895017
1335	eSTR_REST	SOX2	chr3:181688181-181688226
1336	eSTR_REST	INO80	chr15:41167365-41167384
1337	eSTR_REST	TOR1A	chr9:129758022-129758064
1338	eSTR_REST	GNG8	chr19:46544040-46544065
1339	eSTR_REST	LRGUK	chr7:134080411-134080433
1340	eSTR_REST	RSL24D1	chr15:55187930-55187950
1341	eSTR_REST	TUBGCP2	chr10:133277725-133277736
1342	eSTR_REST	NDST2	chr10:73774695-73774714
1343	eSTR_REST	CEP85L	chr6:118612260-118612270
1344	eSTR_REST	GGT5	chr22:24136726-24136767
1345	eSTR_REST	BDH1	chr3:197546134-197546148
1346	eSTR_REST	NDST3	chr4:118025999-118026062
1347	eSTR_REST	TEX261	chr2:70957251-70957271
1348	eSTR_REST	LGALS9C	chr17:18384436-18384448
1349	eSTR_REST	SIGLEC14	chr19:51626896-51626914
1350	eSTR_REST	NISCH	chr3:52492827-52492867
1351	eSTR_REST	C6orf100	chr6:28877977-28877997
1352	eSTR_REST	B4GALNT1	chr12:57671575-57671638
1353	eSTR_REST	EFTUD1	chr15:82172083-82172093
1354	eSTR_REST	CYP19A1	chr15:51223259-51223285
1355	eSTR_REST	MLH1	chr3:37027200-37027234
1356	eSTR_REST	RAET1E	chr6:149896630-149896688
1357	eSTR_REST	AAED1	chr9:96608887-96608926
1358	eSTR_REST	WDFY3	chr4:84909030-84909060
1359	eSTR_REST	ACTR5	chr20:38794567-38794578
1360	eSTR_REST	MTMR10	chr15:30938184-30938196
1361	eSTR_REST	DCAF4	chr14:72951614-72951637
1362	eSTR_REST	CCAR1	chr10:68629541-68629552
1363	eSTR_REST	ZNF143	chr11:9377247-9377257
1364	eSTR_REST	PPP2R1B	chr11:111752962-111752993
1365	eSTR_REST	CMC1	chr3:28421835-28421877
1366	eSTR_REST	DMTN	chr8:22049069-22049089
1367	eSTR_REST	MED17	chr11:93843459-93843488
1368	eSTR_REST	ASAH1	chr8:18050683-18050728
1369	eSTR_REST	HSD17B4	chr5:119531569-119531610
1370	eSTR_REST	ARHGAP17	chr16:25001259-25001274
1371	eSTR_REST	ATP5D	chr19:1263161-1263171
1372	eSTR_REST	OGFOD1	chr16:56361524-56361534
1373	eSTR_REST	STRBP	chr9:123327141-123327164
1374	eSTR_REST	C16orf70	chr16:67075198-67075234
1375	eSTR_REST	B3GNTL1	chr17:82887132-82887180
1376	eSTR_REST	GOLGA7	chr8:41429774-41429789
1377	eSTR_REST	BCL7B	chr7:73580183-73580193
1378	eSTR_REST	C1QL1	chr17:44912109-44912140
1379	eSTR_REST	PAXBP1	chr21:32800804-32800837
1380	eSTR_REST	KIAA1324	chr1:109098666-109098692
1381	eSTR_REST	ST6GALNAC3	chr1:76102229-76102267
1382	eSTR_REST	PIK3CD	chr1:9565878-9565904
1383	eSTR_REST	ZBTB21	chr21:41916665-41916706
1384	eSTR_REST	LEPROTL1	chr8:30105683-30105698
1385	eSTR_REST	TAOK2	chr16:30047136-30047195
1386	eSTR_REST	HOXB6	chr17:48595773-48595831
1387	eSTR_REST	TUBB4B	chr9:137241341-137241357
1388	eSTR_REST	CORO1B	chr11:67424862-67424892
1389	eSTR_REST	PAXBP1	chr21:32821991-32822026
1390	eSTR_REST	MGME1	chr20:17912544-17912566
1391	eSTR_REST	C9orf153	chr9:86284052-86284101
1392	eSTR_REST	HYAL1	chr3:50306886-50306914
1393	eSTR_REST	RP11-1105G2.3	chr12:94257914-94257931
1394	eSTR_REST	XCL1	chr1:168668901-168668911
1395	eSTR_REST	RPLP2	chr11:810012-810039
1396	eSTR_REST	EBF4	chr20:2764301-2764330
1397	eSTR_REST	SFN	chr1:26869413-26869448
1398	eSTR_REST	NUDT12	chr5:103532050-103532060
1399	eSTR_REST	PLXDC2	chr10:19870427-19870443
1400	eSTR_REST	TICRR	chr15:89653743-89653788
1401	eSTR_REST	CANX	chr5:179604984-179605009
1402	eSTR_REST	SLC1A4	chr2:64991594-64991620
1403	eSTR_REST	ZC3H12C	chr11:110016493-110016503
1404	eSTR_REST	C11orf24	chr11:68269112-68269124
1405	eSTR_REST	NUDT1	chr7:2277637-2277657
1406	eSTR_REST	NFASC	chr1:204830007-204830046
1407	eSTR_REST	RASSF7	chr11:588373-588396
1408	eSTR_REST	MARVELD2	chr5:69474224-69474236
1409	eSTR_REST	MUT	chr6:49420597-49420620
1410	eSTR_REST	LYSMD2	chr15:51781804-51781843
1411	eSTR_REST	PTPLB	chr3:123620105-123620120
1412	eSTR_REST	SLC35A5	chr3:112576123-112576133
1413	eSTR_REST	ZNF589	chr3:48220226-48220264
1414	eSTR_REST	LRMP	chr12:25041956-25042006
1415	eSTR_REST	CCT2	chr12:69624655-69624690
1416	eSTR_REST	ZFP69	chr1:40508304-40508314
1417	eSTR_REST	AP1G2	chr14:23567688-23567711
1418	eSTR_REST	STX17	chr9:99973216-99973226
1419	eSTR_REST	ACTR5	chr20:38785024-38785035
1420	eSTR_REST	WDR87	chr19:37972169-37972206
1421	eSTR_REST	EIF2S1	chr14:67373843-67373874
1422	eSTR_REST	RILPL1	chr12:123567830-123567848
1423	eSTR_REST	SMYD2	chr1:214272752-214272787
1424	eSTR_REST	RPA2	chr1:27946354-27946383
1425	eSTR_REST	PRIM1	chr12:56818734-56818776
1426	eSTR_REST	FAM172A	chr5:93640556-93640597
1427	eSTR_REST	BSDC1	chr1:32299398-32299435
1428	eSTR_REST	TXNDC17	chr17:6541287-6541316
1429	eSTR_REST	ISCU	chr12:108600229-108600263
1430	eSTR_REST	ST6GALNAC1	chr17:76639639-76639696
1431	eSTR_REST	UBXN10	chr1:20221537-20221554
1432	eSTR_REST	BRF2	chr8:37808559-37808588
1433	eSTR_REST	S100A16	chr1:153663957-153663997
1434	eSTR_REST	TTC26	chr7:139249011-139249035
1435	eSTR_REST	CLPP	chr19:6389255-6389298
1436	eSTR_REST	KIAA2026	chr9:5991158-5991201
1437	eSTR_REST	WDR25	chr14:100378173-100378186
1438	eSTR_REST	ARHGAP18	chr6:129669783-129669793
1439	eSTR_REST	ATF7IP2	chr16:10482737-10482747
1440	eSTR_REST	HFE	chr6:26022410-26022420
1441	eSTR_REST	SMARCE1	chr17:40670723-40670768
1442	eSTR_REST	EEF2	chr19:4005621-4005658
1443	eSTR_REST	ADAMTSL4-AS1	chr1:150579759-150579814
1444	eSTR_REST	VSIG2	chr11:124751122-124751139
1445	eSTR_REST	CRAT	chr9:129110569-129110583
1446	eSTR_REST	CRTC1	chr19:18782429-18782454
1447	eSTR_REST	DZIP3	chr3:108765984-108766035
1448	eSTR_REST	ASPHD1	chr16:29997431-29997442
1449	eSTR_REST	RNF148	chr7:122610433-122610443
1450	eSTR_REST	GHR	chr5:42748657-42748680
1451	eSTR_REST	CCT8	chr21:29071990-29072008
1452	eSTR_REST	TBX3	chr12:114616198-114616226
1453	eSTR_REST	CYP2B6	chr19:41075171-41075190
1454	eSTR_REST	CSRNP1	chr3:39060406-39060455
1455	eSTR_REST	AC016757.3	chr2:238223107-238223124
1456	eSTR_REST	RAD52	chr12:964948-964981
1457	eSTR_REST	COG2	chr1:230553625-230553635
1458	eSTR_REST	RNF152	chr18:61744506-61744560
1459	eSTR_REST	DNAJC15	chr13:43082184-43082194
1460	eSTR_REST	ZBTB5	chr9:37460895-37460905
1461	eSTR_REST	MPP7	chr10:28319956-28319970
1462	eSTR_REST	ELOVL6	chr4:110259974-110260071
1463	eSTR_REST	IGIP	chr5:140206608-140206641
1464	eSTR_REST	PDSS2	chr6:107176414-107176458
1465	eSTR_REST	WFDC13	chr20:45800120-45800143
1466	eSTR_REST	SLC35F4	chr14:57928059-57928069
1467	eSTR_REST	ARMC2	chr6:108767294-108767310
1468	eSTR_REST	SLC8A1	chr2:40639759-40639770
1469	eSTR_REST	KLB	chr4:39436707-39436722
1470	eSTR_REST	GRK6	chr5:177356281-177356291
1471	eSTR_REST	PTPN4	chr2:119775803-119775854
1472	eSTR_REST	PIKFYVE	chr2:208303239-208303301
1473	eSTR_REST	GNA12	chr7:2812637-2812697
1474	eSTR_REST	EHF	chr11:34648347-34648365
1475	eSTR_REST	KIF17	chr1:20690691-20690704
1476	eSTR_REST	USP33	chr1:77711529-77711561
1477	eSTR_REST	ARHGEF33	chr2:38944877-38944901
1478	eSTR_REST	NAPEPLD	chr7:103135725-103135760
1479	eSTR_REST	NHP2L1	chr22:41604733-41604755
1480	eSTR_REST	PVALB	chr22:36729680-36729734
1481	eSTR_REST	RNF113B	chr13:98119045-98119079
1482	eSTR_REST	PPP2R5B	chr11:65009954-65009975
1483	eSTR_REST	STK31	chr7:23708270-23708302
1484	eSTR_REST	BIN2	chr12:51345126-51345138
1485	eSTR_REST	CLEC4M	chr19:7720142-7720178
1486	eSTR_REST	C9orf16	chr9:128159750-128159771
1487	eSTR_REST	PCTP	chr17:55732493-55732540
1488	eSTR_REST	COX16	chr14:70436408-70436445
1489	eSTR_REST	CLMP	chr11:123091068-123091119
1490	eSTR_REST	EFTUD1	chr15:82054795-82054805
1491	eSTR_REST	RBBP5	chr1:205080526-205080562
1492	eSTR_REST	C5AR2	chr19:47368613-47368672
1493	eSTR_REST	RASIP1	chr19:48728773-48728792
1494	eSTR_REST	INTS12	chr4:105866236-105866260
1495	eSTR_REST	AQR	chr15:34916443-34916453
1496	eSTR_REST	SLC35E1	chr19:16524763-16524781
1497	eSTR_REST	DPEP1	chr16:89613440-89613473
1498	eSTR_REST	NFATC4	chr14:24393013-24393035
1499	eSTR_REST	MLYCD	chr16:83872060-83872077
1500	eSTR_REST	DPF3	chr14:72612994-72613036
1501	eSTR_REST	TBC1D7	chr6:13179664-13179748
1502	eSTR_REST	C1QTNF2	chr5:160324628-160324644
1503	eSTR_REST	ZER1	chr9:128835139-128835162
1504	eSTR_REST	SLCO1C1	chr12:20703406-20703420
1505	eSTR_REST	EFCAB2	chr1:244966642-244966687
1506	eSTR_REST	SNX22	chr15:64140980-64141051
1507	eSTR_REST	PRCD	chr17:76560434-76560445
1508	eSTR_REST	C14orf2	chr14:103924454-103924485
1509	eSTR_REST	PMP22	chr17:15266741-15266815
1510	eSTR_REST	DNAH14	chr1:225039584-225039594
1511	eSTR_REST	SBF1	chr22:50421080-50421117
1512	eSTR_REST	GALC	chr14:88004033-88004053
1513	eSTR_REST	TRIM35	chr8:27259483-27259524
1514	eSTR_REST	GSK3B	chr3:119729644-119729667
1515	eSTR_REST	PDGFRB	chr5:150186971-150187008
1516	eSTR_REST	SCN2B	chr11:118274593-118274633
1517	eSTR_REST	NDUFA2	chr5:140684288-140684313
1518	eSTR_REST	C9orf69	chr9:136130010-136130026
1519	eSTR_REST	SLC25A23	chr19:6471113-6471124
1520	eSTR_REST	NIP7	chr16:69392335-69392383
1521	eSTR_REST	CLCNKB	chr1:15951285-15951341
1522	eSTR_REST	FBXO39	chr17:6784918-6784966
1523	eSTR_REST	GCK	chr7:44148513-44148535
1524	eSTR_REST	HAS1	chr19:51650727-51650754
1525	eSTR_REST	CAMTA2	chr17:5081588-5081617
1526	eSTR_REST	CPSF3	chr2:9411723-9411739
1527	eSTR_REST	GSR	chr8:30659586-30659636
1528	eSTR_REST	PRIMA1	chr14:93858327-93858389
1529	eSTR_REST	LDLRAP1	chr1:25627247-25627306
1530	eSTR_REST	FCN2	chr9:134862153-134862176
1531	eSTR_REST	UBOX5	chr20:3130227-3130269
1532	eSTR_REST	RASA4B	chr7:102419846-102419896
1533	eSTR_REST	SYNM	chr15:99128002-99128035
1534	eSTR_REST	ZC3HAV1L	chr7:139059009-139059019
1535	eSTR_REST	ELP4	chr11:31675269-31675281
1536	eSTR_REST	GSN	chr9:121321726-121321758
1537	eSTR_REST	RFC4	chr3:186796027-186796055
1538	eSTR_REST	ANKRD29	chr18:23742651-23742679
1539	eSTR_REST	BTBD3	chr20:11819091-11819164
1540	eSTR_REST	C15orf57	chr15:40575532-40575543
1541	eSTR_REST	ZNF492	chr19:22566980-22566990
1542	eSTR_REST	EXOSC2	chr9:130700325-130700372
1543	eSTR_REST	GRIN2B	chr12:13538816-13538853
1544	eSTR_REST	CNIH3	chr1:224585653-224585664
1545	eSTR_REST	C13orf45	chr13:75848432-75848476
1546	eSTR_REST	NEMF	chr14:49949653-49949678
1547	eSTR_REST	C19orf54	chr19:40752757-40752767
1548	eSTR_REST	SAP18	chr13:21112111-21112123
1549	eSTR_REST	UTP18	chr17:51231809-51231819
1550	eSTR_REST	FOXP2	chr7:114394395-114394421
1551	eSTR_REST	PLBD2	chr12:113362792-113362803
1552	eSTR_REST	DOK2	chr8:21834201-21834242
1553	eSTR_REST	RALGAPA2	chr20:20468942-20468990
1554	eSTR_REST	IDUA	chr4:952752-952788
1555	eSTR_REST	FAM188A	chr10:15697047-15697067
1556	eSTR_REST	VWA3A	chr16:22125407-22125441
1557	eSTR_REST	DYSF	chr2:71410379-71410395
1558	eSTR_REST	ZIC1	chr3:147483482-147483494
1559	eSTR_REST	ZBTB16	chr11:113963282-113963292
1560	eSTR_REST	TTC9C	chr11:62748082-62748092
1561	eSTR_REST	SLC10A6	chr4:86803065-86803103
1562	eSTR_REST	CYTH2	chr19:48533202-48533237
1563	eSTR_REST	HPS6	chr10:101991395-101991406
1564	eSTR_REST	USP4	chr3:49331320-49331332
1565	eSTR_REST	CCDC41	chr12:94343074-94343139
1566	eSTR_REST	SRFBP1	chr5:121886454-121886486
1567	eSTR_REST	PAH	chr12:102958374-102958430
1568	eSTR_REST	GAB4	chr22:17083038-17083070
1569	eSTR_REST	EFHD1	chr2:232635825-232635835
1570	eSTR_REST	PLEKHG3	chr14:64765018-64765056
1571	eSTR_REST	WDR75	chr2:189374309-189374319
1572	eSTR_REST	CCL22	chr16:57424555-57424579
1573	eSTR_REST	GPNMB	chr7:23154356-23154374
1574	eSTR_REST	SCUBE2	chr11:9141128-9141155
1575	eSTR_REST	NDUFAF7	chr2:37340778-37340828
1576	eSTR_REST	SPDL1	chr5:169503878-169503888
1577	eSTR_REST	ABHD14B	chr3:51951783-51951811
1578	eSTR_REST	SLC6A2	chr16:55677660-55677684
1579	eSTR_REST	KLK12	chr19:51080170-51080185
1580	eSTR_REST	DISP2	chr15:40350843-40350882
1581	eSTR_REST	KIAA2013	chr1:11941468-11941494
1582	eSTR_REST	UPB1	chr22:24411187-24411219
1583	eSTR_REST	SNRPG	chr2:70264268-70264278
1584	eSTR_REST	BDP1	chr5:71665672-71665732
1585	eSTR_REST	HEXA	chr15:72340842-72340874
1586	eSTR_REST	SETBP1	chr18:44598923-44598939
1587	eSTR_REST	AP3S1	chr5:115959756-115959766
1588	eSTR_REST	VPS13A	chr9:77187609-77187635
1589	eSTR_REST	FAM182B	chr20:25683230-25683270
1590	eSTR_REST	IKBKE	chr1:206472563-206472612
1591	eSTR_REST	RAB14	chr9:121194095-121194130
1592	eSTR_REST	RNASEK	chr17:6994753-6994789
1593	eSTR_REST	H6PD	chr1:9255265-9255296
1594	eSTR_REST	RRAGD	chr6:89376291-89376338
1595	eSTR_REST	MYO18B	chr22:25738321-25738396
1596	eSTR_REST	TMPRSS6	chr22:37094382-37094429
1597	eSTR_REST	GLTPD2	chr17:4787522-4787553
1598	eSTR_REST	CTD-2547L24.3	chr14:91181966-91181996
1599	eSTR_REST	LTB4R	chr14:24321249-24321271
1600	eSTR_REST	DOC2B	chr17:232830-232887
1601	eSTR_REST	TDP1	chr14:89939278-89939288
1602	eSTR_REST	RNMTL1	chr17:770696-770706
1603	eSTR_REST	LMTK3	chr19:48529811-48529854
1604	eSTR_REST	ADSSL1	chr14:104762932-104762951
1605	eSTR_REST	FBN2	chr5:128625765-128625789
1606	eSTR_REST	FGFR4	chr5:177090099-177090155
1607	eSTR_REST	IRX3	chr16:54336008-54336027
1608	eSTR_REST	ITGB3	chr17:47255969-47256007
1609	eSTR_REST	RFWD2	chr1:176187403-176187430
1610	eSTR_REST	LBX2	chr2:74409945-74409955
1611	eSTR_REST	CIAPIN1	chr16:57433524-57433543
1612	eSTR_REST	PTGES	chr9:129673653-129673689
1613	eSTR_REST	TMEM38A	chr19:16760155-16760200
1614	eSTR_REST	PTTG2	chr4:37933434-37933472
1615	eSTR_REST	WISP2	chr20:44715223-44715281
1616	eSTR_REST	SAMD14	chr17:50138154-50138196
1617	eSTR_REST	SMARCE1	chr17:40601966-40601995
1618	eSTR_REST	CREB3L2	chr7:138001083-138001126
1619	eSTR_REST	GPCPD1	chr20:5695405-5695439
1620	eSTR_REST	ANKRD53	chr2:70948241-70948257
1621	eSTR_REST	CD84	chr1:160588983-160589025
1622	eSTR_REST	SST	chr3:187625483-187625517
1623	eSTR_REST	FIBCD1	chr9:130846082-130846126
1624	eSTR_REST	MEX3D	chr19:1519448-1519470
1625	eSTR_REST	ABHD14B	chr3:52008322-52008363
1626	eSTR_REST	STX5	chr11:62829062-62829094
1627	eSTR_REST	TTYH1	chr19:54378262-54378286
1628	eSTR_REST	ZNF165	chr6:28125216-28125243
1629	eSTR_REST	ZNF597	chr16:3456443-3456453
1630	eSTR_REST	CTC-236F12.4	chr5:56409429-56409448
1631	eSTR_REST	KIAA1549	chr7:138856017-138856049
1632	eSTR_REST	MR1	chr1:181054699-181054711
1633	eSTR_REST	FAM71F2	chr7:128683453-128683487
1634	eSTR_REST	TMEM38B	chr9:105702672-105702697
1635	eSTR_REST	FAM71D	chr14:67166636-67166685
1636	eSTR_REST	TRAFD1	chr12:112034629-112034660
1637	eSTR_REST	RP11-89K11.1	chr15:101842584-101842599
1638	eSTR_REST	MSL1	chr17:40157343-40157389
1639	eSTR_REST	P2RY6	chr11:73373503-73373520
1640	eSTR_REST	ADAMTSL3	chr15:83716609-83716640
1641	eSTR_REST	TBCC	chr6:42646794-42646848
1642	eSTR_REST	IRF2	chr4:184388207-184388246
1643	eSTR_REST	C19orf55	chr19:35666419-35666440
1644	eSTR_REST	AUTS2	chr7:70696675-70696696
1645	eSTR_REST	EEF2	chr19:3892909-3892919
1646	eSTR_REST	ABCG2	chr4:88258630-88258641
1647	eSTR_REST	NOSTRIN	chr2:168882603-168882625
1648	eSTR_REST	NES	chr1:156661556-156661591
1649	eSTR_REST	PARP1	chr1:226266572-226266592
1650	eSTR_REST	DNASE1L2	chr16:2315204-2315244
1651	eSTR_REST	SOS1	chr2:39044852-39044881
1652	eSTR_REST	PNP	chr14:20468073-20468083
1653	eSTR_REST	KRT84	chr12:52311875-52311885
1654	eSTR_REST	OLFM2	chr19:9948767-9948815
1655	eSTR_REST	TSTA3	chr8:143610212-143610231
1656	eSTR_REST	RCAN3	chr1:24518583-24518593
1657	eSTR_REST	DNAH2	chr17:7683707-7683729
1658	eSTR_REST	CCDC109B	chr4:109571304-109571330
1659	eSTR_REST	HACE1	chr6:104812121-104812131
1660	eSTR_REST	POLH	chr6:43540921-43540931
1661	eSTR_REST	FGF1	chr5:142692661-142692725
1662	eSTR_REST	KCNH4	chr17:42253108-42253144
1663	eSTR_REST	SVIP	chr11:22801451-22801461
1664	eSTR_REST	FLT3LG	chr19:49486994-49487013
1665	eSTR_REST	SEC23B	chr20:18501414-18501436
1666	eSTR_REST	SPOP	chr17:49624309-49624364
1667	eSTR_REST	PSPN	chr19:6295102-6295118
1668	eSTR_REST	RP11-1070N10.3	chr14:95504820-95504849
1669	eSTR_REST	USP10	chr16:84686409-84686420
1670	eSTR_REST	SCOC	chr4:140454013-140454039
1671	eSTR_REST	HSPB1	chr7:76369931-76369953
1672	eSTR_REST	CA12	chr15:63381012-63381073
1673	eSTR_REST	SUSD2	chr22:24127822-24127837
1674	eSTR_REST	ATRAID	chr2:27277250-27277281
1675	eSTR_REST	C15orf59	chr15:73765813-73765824
1676	eSTR_REST	MTPN	chr7:136042494-136042562
1677	eSTR_REST	CCDC40	chr17:80046533-80046558
1678	eSTR_REST	NUDCD2	chr5:163422512-163422535
1679	eSTR_REST	PRR15L	chr17:47958442-47958452
1680	eSTR_REST	ENOSF1	chr18:701922-701964
1681	eSTR_REST	NFX1	chr9:33238872-33238883
1682	eSTR_REST	STOML1	chr15:73968038-73968062
1683	eSTR_REST	GPBP1	chr5:57315404-57315457
1684	eSTR_REST	METTL2A	chr17:62342985-62342997
1685	eSTR_REST	ASB6	chr9:129617066-129617085
1686	eSTR_REST	PEX12	chr17:35570256-35570275
1687	eSTR_REST	LRRC20	chr10:70386109-70386119
1688	eSTR_REST	DCAF7	chr17:63618932-63618971
1689	eSTR_REST	KCNK10	chr14:88236317-88236340
1690	eSTR_REST	SLC15A4	chr12:128840406-128840416
1691	eSTR_REST	DVL3	chr3:184160536-184160553
1692	eSTR_REST	MCTP2	chr15:94392372-94392382
1693	eSTR_REST	SLC16A4	chr1:110361756-110361775
1694	eSTR_REST	OLFML2A	chr9:124815380-124815418
1695	eSTR_REST	43719	chr4:77064575-77064623
1696	eSTR_REST	CCDC28A	chr6:138791247-138791263
1697	eSTR_REST	RC3H2	chr9:122933441-122933470
1698	eSTR_REST	DYNLL1	chr12:120536263-120536274
1699	eSTR_REST	TXNDC2	chr18:9857644-9857729
1700	eSTR_REST	ANKDD1A	chr15:64917520-64917540
1701	eSTR_REST	MYCL	chr1:39828467-39828509
1702	eSTR_REST	BRF2	chr8:37835026-37835036
1703	eSTR_REST	DKFZP434H0512	chr9:95760702-95760727
1704	eSTR_REST	NAGK	chr2:71168034-71168045
1705	eSTR_REST	ACO1	chr9:32296553-32296567
1706	eSTR_REST	GJB7	chr6:87401499-87401517
1707	eSTR_REST	C10orf131	chr10:95894557-95894590
1708	eSTR_REST	SCN1B	chr19:35031362-35031384
1709	eSTR_REST	RAPH1	chr2:203626419-203626466
1710	eSTR_REST	ZFP1	chr16:75167397-75167407
1711	eSTR_REST	PERP	chr6:138090668-138090687
1712	eSTR_REST	BPHL	chr6:3116855-3116866
1713	eSTR_REST	PIGK	chr1:77226978-77227011
1714	eSTR_REST	EIF4EBP1	chr8:38059756-38059785
1715	eSTR_REST	UBE3C	chr7:157292433-157292514
1716	eSTR_REST	RPF2	chr6:110934223-110934234
1717	eSTR_REST	C22orf39	chr22:19418926-19418952
1718	eSTR_REST	MAP3K12	chr12:53407319-53407343
1719	eSTR_REST	ELF3	chr1:201929081-201929120
1720	eSTR_REST	GLRX	chr5:95837360-95837385
1721	eSTR_REST	SLC15A4	chr12:128793737-128793749
1722	eSTR_REST	GJB5	chr1:34752222-34752263
1723	eSTR_REST	KLHDC7A	chr1:18475113-18475125
1724	eSTR_REST	PLK1	chr16:23707553-23707565
1725	eSTR_REST	SNAP29	chr22:20946724-20946735
1726	eSTR_REST	RIOK2	chr5:97184119-97184134
1727	eSTR_REST	DLG4	chr17:7267206-7267236
1728	eSTR_REST	NPIPB6	chr16:28321177-28321238
1729	eSTR_REST	CA2	chr8:85466660-85466705
1730	eSTR_REST	OAT	chr10:124388346-124388370
1731	eSTR_REST	GNA13	chr17:65056597-65056614
1732	eSTR_REST	FAM104A	chr17:73173205-73173216
1733	eSTR_REST	TAPT1	chr4:16131795-16131821
1734	eSTR_REST	ZNF790	chr19:36945193-36945252
1735	eSTR_REST	FOXRED2	chr22:36415110-36415125
1736	eSTR_REST	CDKAL1	chr6:20965418-20965443
1737	eSTR_REST	C9orf114	chr9:128824274-128824309
1738	eSTR_REST	MYH14	chr19:50273602-50273632
1739	eSTR_REST	NHLRC1	chr6:18111263-18111295
1740	eSTR_REST	KITLG	chr12:88552340-88552361
1741	eSTR_REST	ADAMTS18	chr16:77370791-77370825
1742	eSTR_REST	ZDHHC14	chr6:157636337-157636361
1743	eSTR_REST	PPP1R12C	chr19:55168714-55168732
1744	eSTR_REST	DSTYK	chr1:205259194-205259205
1745	eSTR_REST	DCC	chr18:52242575-52242601
1746	eSTR_REST	LRRC4B	chr19:50654595-50654634
1747	eSTR_REST	NUDT8	chr11:67638211-67638251
1748	eSTR_REST	BCAT2	chr19:48772427-48772456
1749	eSTR_REST	SLAMF6	chr1:160483182-160483193
1750	eSTR_REST	SOCS2	chr12:93643762-93643785
1751	eSTR_REST	ALDH1B1	chr9:38349009-38349045
1752	eSTR_REST	DPT	chr1:168727706-168727716
1753	eSTR_REST	ABHD17C	chr15:80664912-80664949
1754	eSTR_REST	PPP6R1	chr19:55235211-55235222
1755	eSTR_REST	CDK19	chr6:110511736-110511755
1756	eSTR_REST	PPIL6	chr6:109338387-109338430
1757	eSTR_REST	C12orf36	chr12:13389504-13389527
1758	eSTR_REST	CPSF7	chr11:61383310-61383336
1759	eSTR_REST	SEPSECS	chr4:25207871-25207906
1760	eSTR_REST	DLG1	chr3:197242557-197242567
1761	eSTR_REST	NDUFB10	chr16:1970550-1970571
1762	eSTR_REST	MOB1B	chr4:70902602-70902633
1763	eSTR_REST	PHF10	chr6:169815544-169815560
1764	eSTR_REST	CCDC137	chr17:81700634-81700665
1765	eSTR_REST	CIRH1A	chr16:69285659-69285670
1766	eSTR_REST	WDR62	chr19:36080099-36080125
1767	eSTR_REST	SYT11	chr1:155909379-155909402
1768	eSTR_REST	CCDC137	chr17:81676437-81676462
1769	eSTR_REST	UCP3	chr11:73913693-73913719
1770	eSTR_REST	RASSF5	chr1:206423778-206423796
1771	eSTR_REST	SATB1	chr3:18366252-18366262
1772	eSTR_REST	C9orf50	chr9:129643496-129643512
1773	eSTR_REST	ZFHX4	chr8:76891919-76891945
1774	eSTR_REST	EVA1A	chr2:75446092-75446136
1775	eSTR_REST	HEATR2	chr7:743375-743398
1776	eSTR_REST	CD247	chr1:167540387-167540423
1777	eSTR_REST	TTPAL	chr20:44571225-44571251
1778	eSTR_REST	TRPV5	chr7:142988433-142988444
1779	eSTR_REST	WDR86	chr7:151395495-151395538
1780	eSTR_REST	QSER1	chr11:32823628-32823638
1781	eSTR_REST	TMEM171	chr5:73120484-73120506
1782	eSTR_REST	ANGEL2	chr1:213034451-213034467
1783	eSTR_REST	ASXL2	chr2:25777589-25777599
1784	eSTR_REST	HCK	chr20:32044402-32044441
1785	eSTR_REST	USP35	chr11:78176829-78176865
1786	eSTR_REST	NCL	chr2:231449965-231449977
1787	eSTR_REST	HEXDC	chr17:82499102-82499112
1788	eSTR_REST	PKIB	chr6:122704729-122704753
1789	eSTR_REST	COX4I1	chr16:85816571-85816595
1790	eSTR_REST	RNF167	chr17:4948564-4948578
1791	eSTR_REST	HOXC6	chr12:53990141-53990151
1792	eSTR_REST	PDLIM5	chr4:94607266-94607276
1793	eSTR_REST	43719	chr4:76914787-76914811
1794	eSTR_REST	CD97	chr19:14389414-14389436
1795	eSTR_REST	ANO8	chr19:17301777-17301809
1796	eSTR_REST	ERCC8	chr5:61034913-61034943
1797	eSTR_REST	KCMF1	chr2:84966775-84966804
1798	eSTR_REST	STK24	chr13:98492077-98492110
1799	eSTR_REST	KRT15	chr17:41490822-41490879
1800	eSTR_REST	OXCT1	chr5:41640705-41640761
1801	eSTR_REST	QRFP	chr9:130850897-130850944
1802	eSTR_REST	GSTO1	chr10:104230890-104230901
1803	eSTR_REST	CEP97	chr3:101829880-101829901
1804	eSTR_REST	HIST1H2BJ	chr6:27115993-27116013
1805	eSTR_REST	SMAD3	chr15:67162947-67162989
1806	eSTR_REST	TENC1	chr12:52991008-52991027
1807	eSTR_REST	ZNF738	chr19:21382243-21382259
1808	eSTR_REST	SMCO2	chr12:27493533-27493544
1809	eSTR_REST	SLC9A3R1	chr17:74859884-74859909
1810	eSTR_REST	NR2C1	chr12:94961250-94961269
1811	eSTR_REST	STAG1	chr3:136837133-136837164
1812	eSTR_REST	LZTFL1	chr3:45724299-45724334
1813	eSTR_REST	FAXDC2	chr5:154866968-154866982
1814	eSTR_REST	PUS3	chr11:125907608-125907619
1815	eSTR_REST	NHLRC2	chr10:113817098-113817135
1816	eSTR_REST	SIPA1L2	chr1:232578261-232578272
1817	eSTR_REST	HOXB8	chr17:48615225-48615269
1818	eSTR_REST	PPP1R16B	chr20:38997047-38997085
1819	eSTR_REST	ATXN1	chr6:16482013-16482025
1820	eSTR_REST	IGFL4	chr19:46129308-46129352
1821	eSTR_REST	GEMIN7	chr19:45114771-45114781
1822	eSTR_REST	PRDM2	chr1:13837662-13837719
1823	eSTR_REST	NPFFR1	chr10:70320297-70320348
1824	eSTR_REST	BTBD11	chr12:107273889-107273931
1825	eSTR_REST	PPP1R18	chr6:30739368-30739387
1826	eSTR_REST	MCM9	chr6:118849432-118849454
1827	eSTR_REST	ZBTB43	chr9:126795963-126795982
1828	eSTR_REST	CAMK2G	chr10:73962837-73962858
1829	eSTR_REST	RP11-796G6.2	chr14:101702133-101702170
1830	eSTR_REST	SLPI	chr20:45266419-45266445
1831	eSTR_REST	HSD17B6	chr12:56779088-56779098
1832	eSTR_REST	MADCAM1	chr19:499420-499435
1833	eSTR_REST	NKX2-2	chr20:21506666-21506703
1834	eSTR_REST	SF3B14	chr2:24084341-24084420
1835	eSTR_REST	SAMD4B	chr19:39340427-39340453
1836	eSTR_REST	RAB3GAP1	chr2:135077269-135077298
1837	eSTR_REST	APLP1	chr19:35852281-35852326
1838	eSTR_REST	YBX3	chr12:10707020-10707049
1839	eSTR_REST	GNB1L	chr22:19840810-19840841
1840	eSTR_REST	OPA3	chr19:45463393-45463428
1841	eSTR_REST	MRPL40	chr22:19413596-19413630
1842	eSTR_REST	COL11A2	chr6:33205972-33205998
1843	eSTR_REST	SOBP	chr6:107468818-107468848
1844	eSTR_REST	TEK	chr9:27167223-27167244
1845	eSTR_REST	FOXO6	chr1:41375420-41375515
1846	eSTR_REST	MAMDC2	chr9:69978921-69978947
1847	eSTR_REST	REXO2	chr11:114388588-114388604
1848	eSTR_REST	KLF5	chr13:73047242-73047283
1849	eSTR_REST	SLC35G1	chr10:93907796-93907830
1850	eSTR_REST	KLF16	chr19:1793266-1793278
1851	eSTR_REST	PTGER1	chr19:14546272-14546282
1852	eSTR_REST	COG8	chr16:69312988-69312998
1853	eSTR_REST	ANXA7	chr10:73491970-73492000
1854	eSTR_REST	TMPRSS7	chr3:112085550-112085578
1855	eSTR_REST	PRKAR2B	chr7:107236302-107236312
1856	eSTR_REST	METTL7A	chr12:50962233-50962257
1857	eSTR_REST	PPP2CB	chr8:30866717-30866744
1858	eSTR_REST	KCND3	chr1:111706456-111706472
1859	eSTR_REST	PCDH20	chr13:61465446-61465456
1860	eSTR_REST	TPMT	chr6:18123218-18123234
1861	eSTR_REST	CTD-2260A17.2	chr5:96873187-96873198
1862	eSTR_REST	CDH24	chr14:23057662-23057684
1863	eSTR_REST	USP4	chr3:49225463-49225480
1864	eSTR_REST	CYP24A1	chr20:54187266-54187297
1865	eSTR_REST	NR1H4	chr12:100472435-100472473
1866	eSTR_REST	FRY	chr13:31946521-31946532
1867	eSTR_REST	ITSN1	chr21:33687231-33687248
1868	eSTR_REST	KIAA1715	chr2:175988340-175988362
1869	eSTR_REST	TMEM222	chr1:27276694-27276719
1870	eSTR_REST	MARS2	chr2:197778806-197778832
1871	eSTR_REST	C10orf25	chr10:45061291-45061330
1872	eSTR_REST	KCNIP2	chr10:101852754-101852789
1873	eSTR_REST	FAM175B	chr10:124828675-124828685
1874	eSTR_REST	ZNF780A	chr19:39969882-39969899
1875	eSTR_REST	RNPEP	chr1:201996466-201996508
1876	eSTR_REST	FSD1L	chr9:105563599-105563609
1877	eSTR_REST	POLR3E	chr16:22418325-22418363
1878	eSTR_REST	NMT1	chr17:45054255-45054265
1879	eSTR_REST	WDR75	chr2:189457242-189457262
1880	eSTR_REST	ULK2	chr17:19880502-19880519
1881	eSTR_REST	HOOK2	chr19:12830839-12830871
1882	eSTR_REST	MIS12	chr17:5504138-5504158
1883	eSTR_REST	CACNB4	chr2:151868772-151868810
1884	eSTR_REST	CSRNP2	chr12:51153399-51153417
1885	eSTR_REST	SLC10A6	chr4:86829742-86829753
1886	eSTR_REST	NDC1	chr1:53843948-53843980
1887	eSTR_REST	PBX2	chr6:32211259-32211288
1888	eSTR_REST	TMUB2	chr17:44289958-44290016
1889	eSTR_REST	PGM3	chr6:83112366-83112384
1890	eSTR_REST	RASSF4	chr10:44875305-44875326
1891	eSTR_REST	SIKE1	chr1:114778863-114778896
1892	eSTR_REST	PRDX3	chr10:119089243-119089273
1893	eSTR_REST	TJAP1	chr6:43385782-43385814
1894	eSTR_REST	CALU	chr7:128669534-128669565
1895	eSTR_REST	CLTCL1	chr22:19219158-19219197
1896	eSTR_REST	NUMA1	chr11:72136521-72136532
1897	eSTR_REST	SEMA5A	chr5:9628129-9628177
1898	eSTR_REST	EPHX4	chr1:92007878-92007924
1899	eSTR_REST	SMPDL3A	chr6:122807082-122807093
1900	eSTR_REST	RPS6KB1	chr17:59871961-59871971
1901	eSTR_REST	L1TD1	chr1:62102179-62102213
1902	eSTR_REST	KCNG2	chr18:79805864-79805880
1903	eSTR_REST	CACNG6	chr19:54007906-54007922
1904	eSTR_REST	ZFP82	chr19:36358046-36358118
1905	eSTR_REST	XRN2	chr20:21448181-21448224
1906	eSTR_REST	METTL20	chr12:31572225-31572243
1907	eSTR_REST	C1orf115	chr1:220667969-220667985
1908	eSTR_REST	CLUAP1	chr16:3586360-3586371
1909	eSTR_REST	NUTM2G	chr9:96881989-96882018
1910	eSTR_REST	PNPLA1	chr6:36303103-36303113
1911	eSTR_REST	CPEB3	chr10:92005236-92005255
1912	eSTR_REST	FAM115A	chr7:143913591-143913613
1913	eSTR_REST	ITGA3	chr17:49966450-49966489
1914	eSTR_REST	EFNB3	chr17:7722188-7722198
1915	eSTR_REST	CHODL	chr21:17947533-17947567
1916	eSTR_REST	SMIM13	chr6:11175408-11175441
1917	eSTR_REST	DPEP2	chr16:67973983-67973996
1918	eSTR_REST	NFE2L2	chr2:177249218-177249249
1919	eSTR_REST	PTCH1	chr9:95444489-95444528
1920	eSTR_REST	CPPED1	chr16:12809368-12809390
1921	eSTR_REST	CDC16	chr13:114249333-114249344
1922	eSTR_REST	MUCL1	chr12:54737907-54737927
1923	eSTR_REST	BCKDHB	chr6:80257341-80257358
1924	eSTR_REST	SCYL2	chr12:100440702-100440783
1925	eSTR_REST	PAPPA2	chr1:176370939-176370979
1926	eSTR_REST	HELLS	chr10:94515338-94515365
1927	eSTR_REST	FCHO1	chr19:17746953-17746975
1928	eSTR_REST	CASP12	chr11:104892112-104892134
1929	eSTR_REST	TMEM117	chr12:43862974-43862993
1930	eSTR_REST	FAM177A1	chr14:35042874-35042911
1931	eSTR_REST	ERO1LB	chr1:236292132-236292149
1932	eSTR_REST	NDUFAF6	chr8:94912633-94912654
1933	eSTR_REST	PAIP2B	chr2:71171074-71171148
1934	eSTR_REST	TSHZ2	chr20:53551359-53551399
1935	eSTR_REST	POLR2D	chr2:127875756-127875802
1936	eSTR_REST	RP11-89K11.1	chr15:101807050-101807066
1937	eSTR_REST	SPSB3	chr16:1750203-1750229
1938	eSTR_REST	TMEM156	chr4:38974059-38974098
1939	eSTR_REST	LRRC16A	chr6:25478800-25478810
1940	eSTR_REST	WNK2	chr9:93311614-93311640
1941	eSTR_REST	MLEC	chr12:120764319-120764331
1942	eSTR_REST	ECSIT	chr19:11606337-11606360
1943	eSTR_REST	BDNF	chr11:27628529-27628539
1944	eSTR_REST	PRIMPOL	chr4:184652407-184652417
1945	eSTR_REST	VWA9	chr15:65613481-65613504
1946	eSTR_REST	SYNE4	chr19:35947598-35947639
1947	eSTR_REST	DDX1	chr2:15592901-15592915
1948	eSTR_REST	DMTN	chr8:22054104-22054138
1949	eSTR_REST	TMEM150A	chr2:85686413-85686440
1950	eSTR_REST	SIRT4	chr12:120400910-120400920
1951	eSTR_REST	GPD1	chr12:50086480-50086501
1952	eSTR_REST	RAB7L1	chr1:205745489-205745499
1953	eSTR_REST	GLRX3	chr10:130196322-130196337
1954	eSTR_REST	SERPINI2	chr3:167412719-167412758
1955	eSTR_REST	SNX2	chr5:122829776-122829811
1956	eSTR_REST	MRPL48	chr11:73930373-73930396
1957	Y-STR	DYS19	chrY:9684380-9684443
1958	Y-STR	DYS385a/b	chrY:18680632-18680687
1959	Y-STR	DYS388	chrY:12635604-12635639
1960	Y-STR	DYS389I	chrY:12500448-12500495
1961	Y-STR	DYS389B	chrY:12500544-12500611
1962	Y-STR	DYS390	chrY:15163067-15163162
1963	Y-STR	DYS391	chrY:11982089-11982132
1964	Y-STR	DYS392	chrY:20471987-20472025
1965	Y-STR	DYS393	chrY:3263111-3263158
1966	Y-STR	DYS406S1	chrY:21681709-21681748
1967	Y-STR	DYS413a/b	chrY:13987208-13987253
1968	Y-STR	DYS426	chrY:17022970-17023005
1969	Y-STR	DYS434	chrY:12345806-12345841
1970	Y-STR	DYS435	chrY:12384503-12384538
1971	Y-STR	DYS436	chrY:13091948-13091983
1972	Y-STR	DYS437	chrY:12346267-12346340
1973	Y-STR	DYS438	chrY:12825899-12825948
1974	Y-STR	DYS439	chrY:12403517-12403564
1975	Y-STR	DYS441	chrY:12869907-12869976
1976	Y-STR	DYS442	chrY:12649172-12649237
1977	Y-STR	DYS444	chrY:17114312-17114367
1978	Y-STR	DYS445	chrY:19930716-19930763
1979	Y-STR	DYS446	chrY:3263417-3263486
1980	Y-STR	DYS447	chrY:13166829-13166953
1981	Y-STR	DYS448	chrY:22218923-22219078
1982	Y-STR	DYS448_1	chrY:22218923-22218989
1983	Y-STR	DYS448_2	chrY:22219031-22219078
1984	Y-STR	DYS449	chrY:8349973-8350138
1985	Y-STR	DYS449_1	chrY:8349973-8350033
1986	Y-STR	DYS449_2	chrY:8350083-8350138
1987	Y-STR	DYS450	chrY:8258259-8258303
1988	Y-STR	DYS452	chrY:19458592-19458746
1989	Y-STR	DYS454	chrY:8356115-8356158
1990	Y-STR	DYS455	chrY:7043528-7043571
1991	Y-STR	DYS456	chrY:4402919-4402978
1992	Y-STR	DYS458	chrY:7999839-7999902
1993	Y-STR	DYS459a/b	chrY:23932704-23932743
1994	Y-STR	DYS460	chrY:18888956-18888995
1995	Y-STR	DYS461	chrY:18888804-18888851
1996	Y-STR	DYS462	chrY:19155161-19155204
1997	Y-STR	DYS463	chrY:7775468-7775587
1998	Y-STR	DYS472	chrY:14396604-14396627
[truncated: 944 more rows]
